# Supplementary material for: Spatial Autocorrelation Aware Resampling Improves Cell-Cell Interaction Inference in Spatial Transcriptomics Data
Source: bioRxiv. 2026 Jul 10:2026.07.06.736800. Preprint. [Version 1] doi: 10.64898/2026.07.06.736800 (PMC13370955; doi:10.64898/2026.07.06.736800)
Supplement: Supplement 1 [file media-1.xlsx]

## Sheet: All interactions
sample	response_group	ligand	receptor	regime	concordant	sdm_only	soaar_only	neither	soaar_sig	soaar_pval	soaar_fdr	z_score	sdm_sig	sdm_pval	sdm_fdr	observed	null_mean	null_var_msr	var_random_null	log10_var_ratio	pearson_lr
ck17-1592	R	AGT	AGTR1	secreted	FALSE	FALSE	FALSE	TRUE	FALSE	0.058	0.109964	0.264839	FALSE	0.49049	0.624083	-0.00147718	-0.00152772	3.64149e-08	2.14088e-11	3.23069	-0.00205047
ck17-1592	R	WNT16	FZD8_LRP6	secreted	FALSE	FALSE	FALSE	TRUE	FALSE	0.779	0.843961	-0.136078	FALSE	0.990991	1	-0.0052452	-0.00519244	1.50326e-07	2.14088e-11	3.84644	-0.00546933
ck17-1592	R	NTS	NTSR1	secreted	FALSE	FALSE	FALSE	TRUE	FALSE	0.866	0.917353	-0.298365	FALSE	0.772773	0.862064	-0.00250152	-0.00237144	1.9006e-07	2.14088e-11	3.9483	-0.00239014
ck17-1592	R	INSL3	RXFP2	secreted	FALSE	FALSE	TRUE	FALSE	TRUE	0.022	0.049957	3.31872	FALSE	0.571572	0.698782	-0.00160812	-0.00309703	2.01279e-07	2.14088e-11	3.97321	-0.00322883
ck17-1592	R	WNT16	FZD1_LRP6	secreted	FALSE	FALSE	TRUE	FALSE	TRUE	0.003	0.00964503	11.11	FALSE	0.781782	0.868465	-0.00590773	-0.0120207	3.02746e-07	2.14088e-11	4.15049	-0.0120618
ck17-1592	R	GALP	GALR1	secreted	FALSE	FALSE	FALSE	TRUE	FALSE	0.694	0.771381	-0.0682135	FALSE	0.543544	0.674875	-0.00171828	-0.00167828	3.43897e-07	2.14088e-11	4.20584	-0.00161612
ck17-1592	R	WNT16	FZD8_LRP5	secreted	FALSE	FALSE	FALSE	TRUE	FALSE	0.628	0.718167	-0.128485	FALSE	0.992993	1	-0.00671582	-0.00663636	3.82414e-07	2.14088e-11	4.25194	-0.00667932
ck17-1592	R	INSL3	RXFP1	secreted	FALSE	FALSE	FALSE	TRUE	FALSE	0.962	0.9793	-0.296153	FALSE	0.958959	0.992491	-0.00350614	-0.00331436	4.19381e-07	2.14088e-11	4.29202	0.0688595
ck17-1592	R	WNT16	FZD9_LRP5	secreted	FALSE	FALSE	FALSE	TRUE	FALSE	0.267	0.377179	-0.137663	FALSE	0.994995	1	-0.00727332	-0.00717329	5.27969e-07	2.14088e-11	4.39202	-0.00730851
ck17-1592	R	WNT16	FZD3_LRP5	secreted	FALSE	FALSE	FALSE	TRUE	FALSE	0.026	0.0567631	2.5213	FALSE	0.92993	0.974591	-0.0108029	-0.0128085	6.32746e-07	2.14088e-11	4.47064	-0.012835
ck17-5	R	NPVF	NPFFR2	secreted	FALSE	FALSE	FALSE	TRUE	FALSE	0.271	0.514931	-0.10253	FALSE	0.483483	0.754913	-0.0020405	-0.00199677	1.81953e-07	6.03478e-12	4.4793	-0.00205682
ck17-1592	R	F2	F2RL2	secreted	FALSE	FALSE	FALSE	TRUE	FALSE	0.028	0.0604632	0.675712	FALSE	0.657658	0.768071	-0.00308883	-0.00363889	6.62673e-07	2.14088e-11	4.49071	-0.00367179
ck17-1592	R	UTS2	UTS2R	secreted	FALSE	FALSE	FALSE	TRUE	FALSE	0.867	0.917353	-0.0752253	FALSE	0.623624	0.745261	-0.00186891	-0.00180313	7.64704e-07	2.14088e-11	4.5529	-0.00188866
ck17-1592	R	WNT16	FZD7_LRP6	secreted	FALSE	FALSE	FALSE	TRUE	FALSE	0.058	0.109964	0.647471	FALSE	0.983984	1	-0.00884621	-0.00944543	8.56525e-07	2.14088e-11	4.60215	-0.0094167
ck17-1592	R	WNT16	FZD2_LRP6	secreted	FALSE	FALSE	FALSE	TRUE	FALSE	0.04	0.081491	1.84021	FALSE	0.970971	0.997264	-0.0163759	-0.0180833	8.60928e-07	2.14088e-11	4.60438	-0.0181499
ck17-1592	R	WNT16	FZD3_LRP6	secreted	FALSE	FALSE	FALSE	TRUE	FALSE	0.071	0.129798	0.354211	FALSE	0.983984	1	-0.0106623	-0.0110187	1.01269e-06	2.14088e-11	4.67489	-0.0111252
ck17-1592	R	INSL5	RXFP4	secreted	FALSE	FALSE	FALSE	TRUE	FALSE	0.039	0.0797613	0.752089	FALSE	0.363363	0.494311	-0.00136142	-0.00213695	1.06331e-06	2.14088e-11	4.69607	-0.00219341
ck17-1592	R	WNT16	FZD1_LRP5	secreted	FALSE	FALSE	TRUE	FALSE	TRUE	0.006	0.0174176	5.94001	FALSE	0.818819	0.897714	-0.00720117	-0.0135343	1.13675e-06	2.14088e-11	4.72507	-0.0137543
ck17-1592	R	INSL5	RXFP2	secreted	FALSE	FALSE	FALSE	TRUE	FALSE	0.025	0.0550347	0.866494	FALSE	0.239239	0.353205	-0.00043109	-0.00138304	1.20698e-06	2.14088e-11	4.75111	-0.00149513
ck17-1592	R	RLN3	RXFP4	secreted	FALSE	FALSE	TRUE	FALSE	TRUE	0.007	0.0196372	9.71329	FALSE	0.104104	0.180848	0.00894203	-0.00237744	1.35806e-06	2.14088e-11	4.80233	-0.00237595
ck17-1592	R	AMH	AMHR2_ACVR1	secreted	FALSE	FALSE	FALSE	TRUE	FALSE	0.105	0.177425	1.32179	FALSE	0.301301	0.425886	0.000225971	-0.00162194	1.95452e-06	2.14088e-11	4.96045	-0.00238141
ck17-1592	R	WNT16	FZD2_LRP5	secreted	FALSE	FALSE	TRUE	FALSE	TRUE	0.016	0.0390154	4.32505	FALSE	0.892893	0.950788	-0.0145919	-0.0207183	2.00646e-06	2.14088e-11	4.97184	-0.0208223
ck17-5	R	NPVF	NPFFR1	secreted	FALSE	FALSE	FALSE	TRUE	FALSE	0.08	0.209906	1.46202	FALSE	0.943944	1	-0.00539554	-0.00657903	6.55272e-07	6.03478e-12	5.03576	-0.00684597
ck17-1592	R	WNT16	FZD4_LRP5	secreted	FALSE	FALSE	FALSE	TRUE	FALSE	0.072	0.130872	0.0435423	FALSE	0.991992	1	-0.00792203	-0.00798977	2.42001e-06	2.14088e-11	5.05323	-0.00828897
ck17-1592	R	WNT16	FZD4_LRP6	secreted	FALSE	FALSE	FALSE	TRUE	FALSE	0.06	0.112811	0.339057	FALSE	0.953954	0.991938	-0.00667081	-0.00720114	2.4466e-06	2.14088e-11	5.05797	-0.00746071
ck17-1592	R	CORT	SSTR5	secreted	FALSE	FALSE	FALSE	TRUE	FALSE	0.429	0.534984	-0.061451	FALSE	0.900901	0.954847	-0.00528496	-0.00518232	2.78972e-06	2.14088e-11	5.11497	-0.00338096
ck17-1592	R	WNT16	FZD7_LRP5	secreted	FALSE	FALSE	FALSE	TRUE	FALSE	0.056	0.107198	1.71161	FALSE	0.900901	0.954847	-0.00731929	-0.0102548	2.94143e-06	2.14088e-11	5.13797	-0.0106917
ck17-1592	R	NPB	NPBWR1	secreted	FALSE	FALSE	TRUE	FALSE	TRUE	0.001	0.00398241	7.44589	FALSE	0.034034	0.0705022	0.0115166	-0.00160899	3.10748e-06	2.14088e-11	5.16182	-0.00287396
ck17-1592	R	CCL11	CCR3	secreted	FALSE	FALSE	FALSE	TRUE	FALSE	0.657	0.741171	-0.65066	FALSE	0.92993	0.974591	-0.00304757	-0.00186062	3.32779e-06	2.14088e-11	5.19156	-0.00274695
ck17-1592	R	UTS2B	SSTR5	secreted	FALSE	FALSE	FALSE	TRUE	FALSE	0.311	0.422033	0.00945265	FALSE	0.607608	0.731609	-0.00265899	-0.00267664	3.48624e-06	2.14088e-11	5.21177	-0.00383322
ck17-1592	R	GUCA2A	GUCY2C	secreted	FALSE	FALSE	FALSE	TRUE	FALSE	0.034	0.0714721	2.35238	FALSE	0.173173	0.270721	0.0029067	-0.00156829	3.61884e-06	2.14088e-11	5.22798	-0.00273056
ck17-1592	R	WNT16	FZD5_LRP5	secreted	FALSE	FALSE	FALSE	TRUE	FALSE	0.023	0.0514175	3.70717	FALSE	0.783784	0.870082	-0.00528237	-0.0124303	3.71775e-06	2.14088e-11	5.23969	-0.0128186
ck17-1592	R	WNT16	FZD9_LRP6	secreted	FALSE	FALSE	FALSE	TRUE	FALSE	0.079	0.140376	-0.220788	FALSE	0.993994	1	-0.00645718	-0.00602233	3.87913e-06	2.14088e-11	5.25814	-0.00642478
ck17-208	NR	NTF3	NTRK3	secreted	FALSE	FALSE	FALSE	TRUE	FALSE	0.283	0.599318	-0.187344	FALSE	0.674675	1	-0.00239061	-0.00223154	7.20935e-07	3.70689e-12	5.28889	-0.00241985
ck17-1592	R	TNFSF11	TNFRSF11B	secreted	FALSE	FALSE	TRUE	FALSE	TRUE	0.003	0.00964503	5.87673	FALSE	0.0640641	0.121348	0.00719574	-0.00481287	4.17555e-06	2.14088e-11	5.29012	-0.00650284
ck17-1592	R	CCL1	ACKR4	secreted	FALSE	FALSE	FALSE	TRUE	FALSE	0.073	0.132083	1.65314	FALSE	0.135135	0.223309	0.00266988	-0.000792846	4.3875e-06	2.14088e-11	5.31163	-0.0028494
ck17-1592	R	INSL5	RXFP1	secreted	FALSE	FALSE	FALSE	TRUE	FALSE	0.402	0.509736	-0.143602	FALSE	0.986987	1	-0.00162361	-0.00132115	4.43609e-06	2.14088e-11	5.31641	-0.00167471
ck17-5	R	GDF6	BMPR1B_ACVR2B	secreted	FALSE	FALSE	TRUE	FALSE	TRUE	0.005	0.0200239	5.24668	FALSE	0.983984	1	-0.0124157	-0.0183405	1.27518e-06	6.03478e-12	5.32491	-0.00650766
ck17-1592	R	CCK	CCKAR	secreted	FALSE	FALSE	FALSE	TRUE	FALSE	0.913	0.948299	-1.17007	FALSE	0.781782	0.868465	-0.00491585	-0.00227884	5.07924e-06	2.14088e-11	5.37521	-0.006274
ck17-1592	R	INSL3	RXFP4	secreted	FALSE	FALSE	FALSE	TRUE	FALSE	0.838	0.896847	-0.838152	FALSE	0.958959	0.992491	-0.00473444	-0.00280502	5.29917e-06	2.14088e-11	5.39362	-0.00473658
ck17-1592	R	GHRL	GHSR	secreted	FALSE	FALSE	FALSE	TRUE	FALSE	0.308	0.419039	-0.151058	FALSE	0.49049	0.624083	-0.00239813	-0.00202406	6.13201e-06	2.14088e-11	5.45701	-0.00310264
ck17-1592	R	CCL27	CCR3	secreted	FALSE	FALSE	FALSE	TRUE	FALSE	0.503	0.608592	-0.252398	FALSE	0.595596	0.722058	-0.00336464	-0.00268967	7.15171e-06	2.14088e-11	5.52382	-0.00488881
ck17-1592	R	ANGPT1	TEK	secreted	FALSE	FALSE	FALSE	TRUE	FALSE	0.312	0.423028	-0.0676905	FALSE	0.728729	0.827416	-0.002875	-0.002691	7.3885e-06	2.14088e-11	5.53796	-0.00463314
ck17-25	R	GCG	GCGR	secreted	FALSE	FALSE	FALSE	TRUE	FALSE	0.011	0.0716864	5.50908	FALSE	0.0930931	0.233563	0.00388104	-0.00120629	8.5275e-07	2.38107e-12	5.55405	-0.00137183
ck17-1592	R	GAL	GALR3	secreted	FALSE	FALSE	FALSE	TRUE	FALSE	0.032	0.0679893	2.41909	FALSE	0.0980981	0.172294	0.00395878	-0.00290194	8.0433e-06	2.14088e-11	5.57484	0.00284024
ck17-1592	R	SHH	PTCH2_SMO	secreted	FALSE	FALSE	FALSE	TRUE	FALSE	0.152	0.241888	0.7913	FALSE	0.423423	0.556989	-0.000853575	-0.00311085	8.1374e-06	2.14088e-11	5.57989	0.00406994
ck17-1592	R	CCL7	CCR3	secreted	FALSE	FALSE	FALSE	TRUE	FALSE	0.721	0.795811	-0.553165	FALSE	0.983984	1	-0.00320076	-0.00161271	8.24175e-06	2.14088e-11	5.58543	-0.00288501
ck17-1592	R	UCN	CRHR1	secreted	FALSE	FALSE	FALSE	TRUE	FALSE	0.559	0.659237	-0.359751	FALSE	0.708709	0.811044	-0.00437181	-0.00333513	8.30389e-06	2.14088e-11	5.58869	-0.00636681
ck17-1592	R	WNT16	FZD6_LRP5	secreted	FALSE	FALSE	TRUE	FALSE	TRUE	0.017	0.0408877	4.28815	FALSE	0.821822	0.89915	-0.0105106	-0.0228695	8.30652e-06	2.14088e-11	5.58883	-0.0233861
ck17-1592	R	SEMA3D	NRP2_PLXNA4	secreted	FALSE	FALSE	FALSE	TRUE	FALSE	0.026	0.0567631	2.55969	FALSE	0.148148	0.241062	0.00496684	-0.00241351	8.3134e-06	2.14088e-11	5.58919	-0.00483687
ck17-1592	R	EDN1	EDNRB	secreted	FALSE	FALSE	FALSE	TRUE	FALSE	0.262	0.370777	0.573694	FALSE	0.707708	0.810481	-0.00337671	-0.00505925	8.60149e-06	2.14088e-11	5.60398	-0.00146154
ck17-1592	R	NRG4	ERBB4	secreted	TRUE	FALSE	FALSE	FALSE	TRUE	0.003	0.00964503	5.22419	TRUE	0.017017	0.0382883	0.0126432	-0.00281068	8.75059e-06	2.14088e-11	5.61145	0.0478702
ck17-1592	R	NRG4	ERBB2_ERBB4	secreted	FALSE	FALSE	TRUE	FALSE	TRUE	0.021	0.0483091	2.77222	FALSE	0.0940941	0.167104	0.00548052	-0.00296447	9.27992e-06	2.14088e-11	5.63695	0.0999685
ck17-1592	R	CCL8	ACKR4	secreted	FALSE	FALSE	FALSE	TRUE	FALSE	0.924	0.955966	-0.977587	FALSE	0.847848	0.920042	-0.00567542	-0.00269464	9.29712e-06	2.14088e-11	5.63776	-0.00902393
ck17-1592	R	GHRH	VIPR2	secreted	FALSE	FALSE	FALSE	TRUE	FALSE	0.358	0.466637	-0.299238	FALSE	0.955956	0.992491	-0.0023517	-0.00142158	9.66159e-06	2.14088e-11	5.65446	-0.00235247
ck17-1592	R	GHRH	GHSR	secreted	FALSE	FALSE	FALSE	TRUE	FALSE	0.06	0.112811	0.434178	FALSE	0.158158	0.250942	0.000320123	-0.00106283	1.01456e-05	2.14088e-11	5.67569	-0.00165855
ck17-25	R	GCG	GLP2R	secreted	FALSE	FALSE	FALSE	TRUE	FALSE	0.724	0.939673	-0.289311	FALSE	0.532533	0.812903	-0.00187678	-0.00156881	1.13314e-06	2.38107e-12	5.67751	-0.00186452
ck17-1592	R	CORT	SSTR2	secreted	FALSE	FALSE	TRUE	FALSE	TRUE	0.014	0.0351108	3.19499	FALSE	0.0980981	0.172294	0.0066166	-0.00360181	1.02289e-05	2.14088e-11	5.67924	-0.00340814
ck17-1592	R	CCK	CCKBR	secreted	FALSE	FALSE	FALSE	TRUE	FALSE	0.311	0.422033	-0.166338	FALSE	0.283283	0.405819	-0.00141188	-0.000877749	1.03115e-05	2.14088e-11	5.68273	-0.00452839
ck17-1592	R	WNT16	FZD6_LRP6	secreted	FALSE	FALSE	FALSE	TRUE	FALSE	0.063	0.117754	1.70581	FALSE	0.905906	0.958239	-0.0122797	-0.0178453	1.06454e-05	2.14088e-11	5.69657	-0.0189578
ck17-1592	R	IL18	IL18R1_IL18RAP	secreted	FALSE	FALSE	FALSE	TRUE	FALSE	0.042	0.0846947	1.91292	FALSE	0.258258	0.37537	0.00230787	-0.00399162	1.08447e-05	2.14088e-11	5.70462	-0.00109359
ck17-1592	R	BTC	ERBB4	secreted	FALSE	FALSE	FALSE	TRUE	FALSE	0.199	0.300969	0.573505	FALSE	0.489489	0.623805	-0.000802556	-0.0027201	1.11794e-05	2.14088e-11	5.71783	0.0295911
ck17-1592	R	IL37	IL18R1_IL18RAP	secreted	FALSE	FALSE	FALSE	TRUE	FALSE	0.091	0.157979	1.41147	FALSE	0.157157	0.250101	0.00370496	-0.0010434	1.13173e-05	2.14088e-11	5.72315	-0.00696698
ck17-1592	R	CORT	SSTR3	secreted	FALSE	FALSE	FALSE	TRUE	FALSE	0.119	0.197296	1.00267	FALSE	0.388388	0.521232	-0.000530411	-0.00393862	1.15541e-05	2.14088e-11	5.73214	-0.00675469
ck17-1592	R	PYY	NPY1R	secreted	FALSE	FALSE	FALSE	TRUE	FALSE	0.763	0.831743	-0.647748	FALSE	0.821822	0.89915	-0.00287523	-0.000648991	1.18122e-05	2.14088e-11	5.74174	-0.00279585
ck17-1592	R	INHBC	ACVR1C_ACVR2A	secreted	FALSE	FALSE	FALSE	TRUE	FALSE	0.041	0.082889	2.24936	FALSE	0.538539	0.669705	-0.00230129	-0.0101299	1.21129e-05	2.14088e-11	5.75266	-0.0096478
ck17-1592	R	EREG	ERBB4	secreted	FALSE	FALSE	FALSE	TRUE	FALSE	0.289	0.401459	0.182041	FALSE	0.631632	0.750328	-0.00285465	-0.00348968	1.21687e-05	2.14088e-11	5.75465	-0.00710424
ck17-1592	R	GAL	GALR1	secreted	FALSE	FALSE	FALSE	TRUE	FALSE	0.428	0.534157	-0.124306	FALSE	0.722723	0.822943	-0.00324831	-0.00281177	1.23328e-05	2.14088e-11	5.76047	-0.00593922
ck17-1592	R	EREG	ERBB2_ERBB4	secreted	FALSE	FALSE	FALSE	TRUE	FALSE	0.517	0.619384	-0.312157	FALSE	0.847848	0.920042	-0.00482154	-0.00371712	1.25176e-05	2.14088e-11	5.76693	-0.00763807
ck17-1592	R	F2	F2RL1	secreted	FALSE	FALSE	FALSE	TRUE	FALSE	0.034	0.0714721	2.02977	FALSE	0.598599	0.724045	-0.00223905	-0.00947477	1.27078e-05	2.14088e-11	5.77348	-0.0112412
ck17-1592	R	PYY	GPR83	secreted	FALSE	FALSE	FALSE	TRUE	FALSE	0.639	0.727597	-0.479054	FALSE	0.433433	0.567345	-0.00162716	9.20872e-05	1.28797e-05	2.14088e-11	5.77932	-0.00321307
ck17-1592	R	BMP8B	BMPR1B_ACVR2B	secreted	FALSE	FALSE	TRUE	FALSE	TRUE	0.005	0.0149528	4.26378	FALSE	0.157157	0.250101	0.00605992	-0.00948827	1.32975e-05	2.14088e-11	5.79318	0.0177883
ck17-1592	R	CCL1	CCR8	secreted	FALSE	FALSE	FALSE	TRUE	FALSE	0.683	0.761826	-0.65204	FALSE	0.554555	0.684455	-0.00216988	0.000237142	1.36273e-05	2.14088e-11	5.80382	-0.00420053
ck17-1592	R	WNT3	FZD8_LRP6	secreted	FALSE	FALSE	TRUE	FALSE	TRUE	0.013	0.0329153	2.68516	FALSE	0.137137	0.225681	0.00517205	-0.00474271	1.36341e-05	2.14088e-11	5.80403	-0.00863893
ck17-1592	R	WNT3	FZD9_LRP6	secreted	FALSE	FALSE	TRUE	FALSE	TRUE	0.001	0.00398241	4.2602	FALSE	0.042042	0.0847759	0.00961174	-0.00612168	1.36391e-05	2.14088e-11	5.8042	0.0244083
ck17-1592	R	CCL27	CCR2	secreted	FALSE	FALSE	FALSE	TRUE	FALSE	0.427	0.533329	-0.0268272	FALSE	0.442442	0.576297	-0.000897663	-0.000798133	1.37642e-05	2.14088e-11	5.80816	-0.00210599
ck17-1592	R	NTF3	NTRK3	secreted	FALSE	FALSE	FALSE	TRUE	FALSE	0.726	0.800772	-0.709901	FALSE	0.531532	0.663581	-0.00185937	0.000788188	1.3909e-05	2.14088e-11	5.8127	-0.00431565
ck17-1592	R	BTC	ERBB2_ERBB4	secreted	FALSE	FALSE	FALSE	TRUE	FALSE	0.054	0.104378	2.03822	FALSE	0.18018	0.277589	0.0049055	-0.00273097	1.40372e-05	2.14088e-11	5.81669	0.0638648
ck17-1592	R	IL3	IL3RA_CSF2RB	secreted	FALSE	FALSE	FALSE	TRUE	FALSE	0.093	0.160922	0.639201	FALSE	0.435435	0.569031	-0.00132052	-0.0037518	1.44675e-05	2.14088e-11	5.8298	-0.00510035
ck17-1592	R	CCL8	CCR2	secreted	FALSE	FALSE	FALSE	TRUE	FALSE	0.867	0.917353	-0.939227	FALSE	0.757758	0.850002	-0.00462908	-0.00104418	1.45684e-05	2.14088e-11	5.83282	-0.00719231
ck17-1592	R	BMP8B	BMPR1A_ACVR2B	secreted	FALSE	FALSE	TRUE	FALSE	TRUE	0.001	0.00398241	7.55449	FALSE	0.047047	0.0936824	0.0128153	-0.0160194	1.45686e-05	2.14088e-11	5.83283	0.0148671
ck17-1592	R	INHA_INHBB	ACVR2B	secreted	FALSE	FALSE	FALSE	TRUE	FALSE	0.801	0.863663	-0.862949	FALSE	0.688689	0.794986	-0.00228661	0.00101285	1.46189e-05	2.14088e-11	5.83432	-0.00899449
ck17-1592	R	POMC	MC4R	secreted	FALSE	FALSE	FALSE	TRUE	FALSE	0.285	0.396946	0.259626	FALSE	0.365365	0.495342	5.95015e-05	-0.000940589	1.48382e-05	2.14088e-11	5.84079	-0.00613795
ck17-1592	R	XCL1	XCR1	secreted	FALSE	FALSE	FALSE	TRUE	FALSE	0.378	0.485126	-0.128023	FALSE	0.655656	0.766295	-0.00232433	-0.00182942	1.49444e-05	2.14088e-11	5.84389	-0.00493636
ck17-1592	R	SHH	PTCH1_SMO	secreted	FALSE	FALSE	FALSE	TRUE	FALSE	0.029	0.0624524	2.58836	FALSE	0.255255	0.372364	0.00443701	-0.00563271	1.51351e-05	2.14088e-11	5.84939	-0.00255723
ck17-1294	R	SLURP1	CHRNA9	secreted	FALSE	FALSE	FALSE	TRUE	FALSE	0.076	0.216994	1.56345	FALSE	0.157157	0.317121	0.00373824	-0.0012595	1.02183e-05	1.41531e-11	5.85853	-0.00472972
ck17-1592	R	BMP8B	BMPR1B_ACVR2A	secreted	FALSE	FALSE	TRUE	FALSE	TRUE	0.001	0.00398241	5.6068	FALSE	0.0960961	0.17009	0.00792662	-0.0141588	1.55161e-05	2.14088e-11	5.86019	0.00663232
ck17-1592	R	EPO	EPOR	secreted	FALSE	FALSE	FALSE	TRUE	FALSE	0.045	0.0896043	1.80718	FALSE	0.798799	0.880613	-0.00595178	-0.0132336	1.62358e-05	2.14088e-11	5.87988	-0.0122093
ck17-1592	R	GHRH	GHRHR	secreted	FALSE	FALSE	TRUE	FALSE	TRUE	0.01	0.0264167	5.5783	FALSE	0.027027	0.0581026	0.0214486	-0.00110656	1.63489e-05	2.14088e-11	5.8829	-0.00186317
ck17-1592	R	POMC	MC3R	secreted	FALSE	FALSE	FALSE	TRUE	FALSE	0.276	0.387476	0.0885269	FALSE	0.302302	0.426543	6.65346e-05	-0.000293553	1.6545e-05	2.14088e-11	5.88808	-0.00364757
ck17-1592	R	NPPC	NPR2	secreted	FALSE	FALSE	FALSE	TRUE	FALSE	0.135	0.220139	1.18571	FALSE	0.364364	0.494827	0.00103341	-0.00379154	1.65589e-05	2.14088e-11	5.88844	-0.00597357
ck17-1592	R	WNT3A	FZD9_LRP6	secreted	FALSE	FALSE	TRUE	FALSE	TRUE	0.002	0.00707589	3.66154	FALSE	0.0970971	0.171101	0.00666085	-0.00853631	1.72265e-05	2.14088e-11	5.90561	0.0438652
ck17-1592	R	WNT3	FZD8_LRP5	secreted	TRUE	FALSE	FALSE	FALSE	TRUE	0.002	0.00707589	4.90845	TRUE	0.013013	0.0299563	0.0141434	-0.00629096	1.73315e-05	2.14088e-11	5.90824	0.0069424
ck17-1592	R	CCL7	ACKR2	secreted	FALSE	FALSE	FALSE	TRUE	FALSE	0.229	0.335457	0.619391	FALSE	0.553554	0.684105	-0.00117836	-0.00375786	1.73437e-05	2.14088e-11	5.90855	0.00552653
ck17-21	NR	KNG1	BDKRB1	secreted	FALSE	FALSE	TRUE	FALSE	TRUE	0.005	0.0284704	3.78473	FALSE	0.813814	1	-0.00501838	-0.00930713	1.28408e-06	1.57146e-12	5.91229	-0.0100306
ck17-1592	R	POMC	MC1R	secreted	FALSE	FALSE	FALSE	TRUE	FALSE	0.712	0.788073	-0.604216	FALSE	0.846847	0.920042	-0.00439732	-0.00186425	1.75756e-05	2.14088e-11	5.91432	-0.0126482
ck17-1592	R	WNT3A	FZD4_LRP6	secreted	TRUE	FALSE	FALSE	FALSE	TRUE	0.001	0.00398241	6.17526	TRUE	0.004004	0.0104735	0.0152629	-0.0106577	1.7619e-05	2.14088e-11	5.91539	-0.00141938
ck17-1592	R	FGF18	FGFR4	secreted	FALSE	FALSE	FALSE	TRUE	FALSE	0.471	0.57603	0.00187986	FALSE	0.144144	0.235268	0.00551364	0.00550572	1.77562e-05	2.14088e-11	5.91876	-0.0121688
ck17-1592	R	WNT3	FZD9_LRP5	secreted	TRUE	FALSE	FALSE	FALSE	TRUE	0.001	0.00398241	5.3183	TRUE	0.00700701	0.017199	0.015581	-0.0068555	1.77977e-05	2.14088e-11	5.91977	0.00996292
ck17-1592	R	WNT3	FZD4_LRP6	secreted	FALSE	FALSE	TRUE	FALSE	TRUE	0.007	0.0196372	3.53673	FALSE	0.114114	0.195888	0.00811042	-0.00687718	1.79581e-05	2.14088e-11	5.92367	0.0212473
ck17-1592	R	DHH	PTCH2_SMO	secreted	FALSE	FALSE	FALSE	TRUE	FALSE	0.665	0.745948	-0.555094	FALSE	0.72973	0.827963	-0.00339682	-0.00104114	1.80094e-05	2.14088e-11	5.92491	-0.00427882
ck17-1592	R	WNT11	FZD4	secreted	FALSE	FALSE	FALSE	TRUE	FALSE	0.023	0.0514175	2.15539	FALSE	0.0500501	0.0984318	0.0114507	0.00228901	1.80678e-05	2.14088e-11	5.92631	-0.00883361
ck17-1592	R	NTF3	NTRK2	secreted	FALSE	FALSE	FALSE	TRUE	FALSE	0.934	0.962542	-1.22376	FALSE	0.935936	0.978953	-0.00676974	-0.00156793	1.80684e-05	2.14088e-11	5.92633	-0.00977695
ck17-1592	R	FGF18	FGFR2	secreted	FALSE	FALSE	FALSE	TRUE	FALSE	0.219	0.3235	0.764117	FALSE	0.133133	0.220459	0.00649874	0.00322326	1.83751e-05	2.14088e-11	5.93364	-0.00270697
ck17-1592	R	UTS2B	UTS2R	secreted	FALSE	FALSE	FALSE	TRUE	FALSE	0.029	0.0624524	2.35662	FALSE	0.048048	0.0951997	0.00948231	-0.000705558	1.86891e-05	2.14088e-11	5.941	-0.00305746
ck17-1592	R	GCG	GLP2R	secreted	FALSE	FALSE	FALSE	TRUE	FALSE	0.595	0.688879	-0.447159	FALSE	0.465465	0.597973	-0.00120577	0.000728614	1.87136e-05	2.14088e-11	5.94157	-0.00256844
ck17-1592	R	ANGPTL1	ITGA1_ITGB1	secreted	FALSE	FALSE	FALSE	TRUE	FALSE	0.163	0.256559	0.775377	FALSE	0.732733	0.830141	-0.00606502	-0.00946858	1.92682e-05	2.14088e-11	5.95425	-0.0123101
ck17-1592	R	VEGFD	FLT4	secreted	FALSE	FALSE	FALSE	TRUE	FALSE	0.476	0.580354	-0.0910005	FALSE	0.443443	0.577129	-0.000274058	0.000127501	1.9472e-05	2.14088e-11	5.95882	-0.0103897
ck17-1592	R	LIF	LIFR_IL6ST	secreted	FALSE	FALSE	TRUE	FALSE	TRUE	0.002	0.00707589	5.06929	FALSE	0.91992	0.966644	-0.0140305	-0.0364721	1.9598e-05	2.14088e-11	5.96162	0.00292692
ck17-1592	R	GDF3	ACVR1C_ACVR2B	secreted	FALSE	FALSE	FALSE	TRUE	FALSE	0.206	0.308319	0.772876	FALSE	0.205205	0.309557	0.00289993	-0.000534093	1.97418e-05	2.14088e-11	5.96479	-0.00617163
ck17-1592	R	WNT3A	FZD8_LRP6	secreted	FALSE	FALSE	TRUE	FALSE	TRUE	0.01	0.0264167	3.42435	FALSE	0.0650651	0.122806	0.00825159	-0.0070113	1.98663e-05	2.14088e-11	5.96753	0.00688482
ck17-1592	R	GDF7	BMPR1B_ACVR2B	secreted	FALSE	FALSE	FALSE	TRUE	FALSE	0.302	0.412291	0.228833	FALSE	0.705706	0.808769	-0.00456796	-0.00559442	2.01211e-05	2.14088e-11	5.97306	0.00638973
ck17-1592	R	WNT3A	FZD7_LRP6	secreted	FALSE	FALSE	TRUE	FALSE	TRUE	0.001	0.00398241	5.47182	FALSE	0.039039	0.0792219	0.010102	-0.0145317	2.02673e-05	2.14088e-11	5.9762	0.0575905
ck17-1592	R	PYY	NPY2R	secreted	FALSE	FALSE	FALSE	TRUE	FALSE	0.784	0.848218	-0.51661	FALSE	0.797798	0.880119	-0.00316808	-0.000838491	2.03344e-05	2.14088e-11	5.97764	-0.00316468
ck17-1294	R	HCRT	HCRTR1	secreted	FALSE	FALSE	FALSE	TRUE	FALSE	0.285	0.51912	0.0775446	FALSE	0.256256	0.4574	4.86681e-05	-0.000236067	1.34828e-05	1.41531e-11	5.97893	-0.00236536
ck17-1592	R	SEMA3B	NRP2_PLXNA4	secreted	FALSE	FALSE	FALSE	TRUE	FALSE	0.339	0.45039	0.276501	FALSE	0.514515	0.646389	-0.00159366	-0.00284986	2.06406e-05	2.14088e-11	5.98413	0.0159021
ck17-1592	R	WNT2B	FZD9_LRP6	secreted	FALSE	FALSE	FALSE	TRUE	FALSE	0.056	0.107198	1.68848	FALSE	0.313313	0.437814	0.00293242	-0.0047642	2.07782e-05	2.14088e-11	5.98702	0.0138187
ck17-1592	R	WNT3	FZD4_LRP5	secreted	FALSE	FALSE	TRUE	FALSE	TRUE	0.001	0.00398241	4.11311	FALSE	0.0700701	0.130247	0.0110719	-0.00768661	2.07997e-05	2.14088e-11	5.98747	0.0309139
ck17-1592	R	CCL8	CCR1	secreted	FALSE	FALSE	FALSE	TRUE	FALSE	0.495	0.600747	-0.00630411	FALSE	0.138138	0.226626	0.0051722	0.00520097	2.08312e-05	2.14088e-11	5.98812	0.00871644
ck17-1592	R	IL17F	IL17RA_IL17RC	secreted	FALSE	FALSE	FALSE	TRUE	FALSE	0.372	0.478588	-0.270522	FALSE	0.887888	0.947993	-0.0185025	-0.0172645	2.09409e-05	2.14088e-11	5.9904	-0.0189762
ck17-1592	R	WNT3A	FZD9_LRP5	secreted	FALSE	FALSE	TRUE	FALSE	TRUE	0.002	0.00707589	3.6525	FALSE	0.131131	0.218506	0.00640289	-0.0103862	2.11286e-05	2.14088e-11	5.99428	0.028875
ck17-1592	R	WNT5B	FZD8	secreted	FALSE	FALSE	FALSE	TRUE	FALSE	0.059	0.111593	1.83688	FALSE	0.333333	0.460538	0.00239395	-0.00607439	2.12537e-05	2.14088e-11	5.99684	0.0112924
ck17-1592	R	CCL15	CCR1	secreted	FALSE	FALSE	FALSE	TRUE	FALSE	0.988	0.998075	-1.9216	FALSE	0.898899	0.954847	-0.00591943	0.00295322	2.13197e-05	2.14088e-11	5.99819	-0.0112163
ck17-1592	R	WNT3	FZD7_LRP6	secreted	TRUE	FALSE	FALSE	FALSE	TRUE	0.001	0.00398241	5.79572	TRUE	0.00700701	0.017199	0.0177936	-0.00897366	2.133e-05	2.14088e-11	5.9984	-0.00934146
ck17-1294	R	WNT8B	FZD5_LRP5	secreted	FALSE	FALSE	FALSE	TRUE	FALSE	0.896	1	-1.27701	FALSE	0.88989	1	-0.0047056	0.000101639	1.41711e-05	1.41531e-11	6.00055	-0.00995069
ck17-1592	R	FGF8	FGFR4	secreted	FALSE	FALSE	FALSE	TRUE	FALSE	0.445	0.551035	0.147508	FALSE	0.156156	0.249505	0.00615591	0.00547252	2.14634e-05	2.14088e-11	6.00111	0.0108038
ck17-1592	R	FGF10	FGFR2	secreted	FALSE	FALSE	FALSE	TRUE	FALSE	0.717	0.791948	-0.621136	FALSE	0.462462	0.595556	-0.0014227	0.00146152	2.15619e-05	2.14088e-11	6.0031	-0.00573062
ck17-1592	R	SEMA3D	NRP1_PLXNA4	secreted	FALSE	FALSE	TRUE	FALSE	TRUE	0.022	0.049957	2.78233	FALSE	0.0920921	0.164281	0.00995003	-0.0029756	2.15817e-05	2.14088e-11	6.00349	-0.005987
ck17-1592	R	SEMA3G	NRP2_PLXNA4	secreted	FALSE	FALSE	FALSE	TRUE	FALSE	0.25	0.356661	0.208273	FALSE	0.265265	0.385203	0.000603439	-0.000364847	2.16144e-05	2.14088e-11	6.00415	-0.00472148
ck17-1592	R	WNT3A	FZD4_LRP5	secreted	TRUE	FALSE	FALSE	FALSE	TRUE	0.001	0.00398241	5.66357	TRUE	0.013013	0.0299563	0.0144642	-0.0118787	2.16344e-05	2.14088e-11	6.00455	-0.00032191
ck17-1592	R	GZMA	F2RL2	secreted	TRUE	FALSE	FALSE	FALSE	TRUE	0.003	0.00964503	4.23303	TRUE	0.00800801	0.0193872	0.0139857	-0.00573213	2.16979e-05	2.14088e-11	6.00583	0.0153976
ck17-1592	R	WNT3	FZD5_LRP6	secreted	FALSE	FALSE	TRUE	FALSE	TRUE	0.003	0.00964503	4.25012	FALSE	0.0670671	0.125692	0.0102956	-0.00950709	2.17093e-05	2.14088e-11	6.00605	-0.0104136
ck17-1592	R	INHA_INHBA	ACVR2A	secreted	FALSE	FALSE	FALSE	TRUE	FALSE	0.14	0.227124	1.10659	FALSE	0.0520521	0.101616	0.00970631	0.00450472	2.20952e-05	2.14088e-11	6.01371	-0.00365184
ck17-1592	R	WNT3A	FZD8_LRP5	secreted	TRUE	FALSE	FALSE	FALSE	TRUE	0.001	0.00398241	4.98526	TRUE	0.01001	0.0237291	0.0142743	-0.0091914	2.2156e-05	2.14088e-11	6.0149	-0.00208979
ck17-1592	R	CCL13	CCR1	secreted	FALSE	FALSE	FALSE	TRUE	FALSE	0.233	0.339747	0.606222	FALSE	0.722723	0.822943	-0.00370865	-0.00656326	2.21734e-05	2.14088e-11	6.01524	-0.00370466
ck17-1592	R	INHBC	ACVR1B_ACVR2B	secreted	FALSE	FALSE	FALSE	TRUE	FALSE	0.079	0.140376	1.84642	FALSE	0.446446	0.579616	-0.000554293	-0.00925569	2.22084e-05	2.14088e-11	6.01593	0.0444281
ck17-1592	R	BMP8B	BMPR1B_BMPR2	secreted	FALSE	FALSE	TRUE	FALSE	TRUE	0.002	0.00707589	5.26823	FALSE	0.131131	0.218506	0.00792626	-0.016996	2.23793e-05	2.14088e-11	6.01925	0.00825633
ck17-1294	R	DHH	PTCH2_SMO	secreted	FALSE	FALSE	FALSE	TRUE	FALSE	0.52	0.770234	-0.117002	FALSE	0.444444	0.690888	-0.000843283	-0.000391149	1.49329e-05	1.41531e-11	6.02329	0.0168651
ck17-1592	R	WNT2B	FZD8_LRP6	secreted	FALSE	FALSE	FALSE	TRUE	FALSE	0.081	0.143287	1.4884	FALSE	0.257257	0.374256	0.00309449	-0.00398872	2.26476e-05	2.14088e-11	6.02443	-0.00261674
ck17-1592	R	WNT2B	FZD8_LRP5	secreted	FALSE	FALSE	FALSE	TRUE	FALSE	0.145	0.233562	1.08299	FALSE	0.505506	0.639103	-7.6464e-05	-0.00523767	2.27121e-05	2.14088e-11	6.02567	-0.0111199
ck17-1592	R	CXCL10	CXCR3	secreted	FALSE	FALSE	TRUE	FALSE	TRUE	0.008	0.0219757	2.85633	FALSE	0.031031	0.0652143	0.0095487	-0.00411448	2.28816e-05	2.14088e-11	6.02889	-0.000411449
ck17-1592	R	FGF20	FGFR4	secreted	FALSE	FALSE	FALSE	TRUE	FALSE	0.173	0.269621	0.96604	FALSE	0.613614	0.737169	-0.00127862	-0.00590005	2.28856e-05	2.14088e-11	6.02897	-0.00708191
ck17-1592	R	IGFL3	IGFLR1	secreted	FALSE	FALSE	FALSE	TRUE	FALSE	0.166	0.260247	0.881795	FALSE	0.224224	0.334134	0.00464907	0.000427505	2.29199e-05	2.14088e-11	6.02962	0.012918
ck17-1294	R	INSL3	RXFP1	secreted	FALSE	FALSE	FALSE	TRUE	FALSE	0.248	0.478614	0.634153	FALSE	0.233233	0.422987	0.00230758	-0.000160958	1.51528e-05	1.41531e-11	6.02964	-0.00735726
ck17-1294	R	CD40LG	ITGA2B_ITGB3	secreted	FALSE	FALSE	FALSE	TRUE	FALSE	0.615	0.847295	-0.338444	FALSE	0.546547	0.801143	-0.00124586	7.20744e-05	1.5164e-05	1.41531e-11	6.02996	0.0230631
ck17-1592	R	KISS1	KISS1R	secreted	FALSE	FALSE	FALSE	TRUE	FALSE	0.297	0.408633	0.328345	FALSE	0.187187	0.28672	0.0029249	0.00135144	2.29643e-05	2.14088e-11	6.03046	-0.00397324
ck17-1592	R	GDNF	GFRA1_RET	secreted	FALSE	FALSE	FALSE	TRUE	FALSE	0.184	0.283696	0.284713	FALSE	0.169169	0.264982	0.00139245	2.76346e-05	2.29792e-05	2.14088e-11	6.03074	-0.00314951
ck17-1294	R	WNT10B	FZD8_LRP6	secreted	FALSE	FALSE	FALSE	TRUE	FALSE	0.269	0.500601	0.623885	FALSE	0.267267	0.470762	0.00257857	0.000130057	1.54026e-05	1.41531e-11	6.03674	-0.0299503
ck17-1592	R	SEMA3A	NRP1_PLXNA4	secreted	FALSE	FALSE	TRUE	FALSE	TRUE	0.002	0.00707589	4.53208	FALSE	0.024024	0.0523533	0.0175834	-0.00433322	2.33859e-05	2.14088e-11	6.03836	-0.00886526
ck17-1592	R	VIP	VIPR1	secreted	FALSE	FALSE	FALSE	TRUE	FALSE	0.332	0.445949	0.362308	FALSE	0.0940941	0.167104	0.00749134	0.00573614	2.34692e-05	2.14088e-11	6.03991	-0.0161711
ck17-1592	R	WNT9B	LRP6	secreted	FALSE	FALSE	FALSE	TRUE	FALSE	0.913	0.948299	-1.47108	FALSE	0.662663	0.772218	-0.0012846	0.00584655	2.3499e-05	2.14088e-11	6.04046	-0.0152029
ck17-1592	R	WNT8A	LRP6	secreted	FALSE	FALSE	FALSE	TRUE	FALSE	0.149	0.23831	0.97433	FALSE	0.043043	0.0865752	0.010369	0.00563791	2.35782e-05	2.14088e-11	6.04192	0.0155237
ck17-1592	R	WNT5B	FZD9	secreted	FALSE	FALSE	FALSE	TRUE	FALSE	0.076	0.136267	1.57216	FALSE	0.608609	0.732261	-0.00116091	-0.00879571	2.35833e-05	2.14088e-11	6.04201	0.0039418
ck17-1294	R	WNT8B	FZD8_LRP6	secreted	FALSE	FALSE	FALSE	TRUE	FALSE	0.86	1	-1.09803	FALSE	0.885886	1	-0.0045151	-0.000177846	1.56027e-05	1.41531e-11	6.04235	-0.0102211
ck17-1294	R	WNT16	FZD8_LRP6	secreted	FALSE	FALSE	FALSE	TRUE	FALSE	0.459	0.710914	0.0665162	FALSE	0.432432	0.675791	0.000731907	0.00046889	1.56355e-05	1.41531e-11	6.04326	0.0613267
ck17-1592	R	WNT3A	FZD5_LRP6	secreted	FALSE	FALSE	TRUE	FALSE	TRUE	0.001	0.00398241	5.23203	FALSE	0.0530531	0.103191	0.0121191	-0.0133702	2.37342e-05	2.14088e-11	6.04478	0.041291
ck17-1592	R	POMC	OPRL1	secreted	FALSE	FALSE	FALSE	TRUE	FALSE	0.945	0.969466	-1.17082	FALSE	0.918919	0.96623	-0.00548784	0.00023928	2.39272e-05	2.14088e-11	6.0483	0.00237798
ck17-1592	R	GDF7	BMPR1B_ACVR2A	secreted	FALSE	FALSE	FALSE	TRUE	FALSE	0.317	0.429073	0.292694	FALSE	0.851852	0.923758	-0.00661672	-0.00805572	2.41712e-05	2.14088e-11	6.05271	-0.00360988
ck17-1294	R	WNT1	FZD5_LRP5	secreted	FALSE	FALSE	FALSE	TRUE	FALSE	0.08	0.224462	1.49535	FALSE	0.038038	0.100681	0.00603341	5.33434e-05	1.59929e-05	1.41531e-11	6.05307	0.0171031
ck17-1294	R	INSL3	RXFP2	secreted	FALSE	FALSE	FALSE	TRUE	FALSE	0.796	0.984207	-0.855327	FALSE	0.822823	1	-0.00384258	-0.000418925	1.6022e-05	1.41531e-11	6.05386	-0.00497066
ck17-1294	R	WNT9B	FZD5_LRP5	secreted	FALSE	FALSE	FALSE	TRUE	FALSE	0.5	0.752062	-0.0642556	FALSE	0.462462	0.712115	-0.00011881	0.000138952	1.60922e-05	1.41531e-11	6.05577	-0.00886003
ck17-1294	R	NRG2	ERBB2_ERBB4	secreted	FALSE	FALSE	FALSE	TRUE	FALSE	0.127	0.309337	1.17387	FALSE	0.155155	0.315246	0.00459361	-0.000121756	1.61359e-05	1.41531e-11	6.05694	-0.00455245
ck17-1294	R	WNT1	FZD8_LRP6	secreted	FALSE	FALSE	FALSE	TRUE	FALSE	0.25	0.481201	0.669928	FALSE	0.204204	0.385078	0.00306543	0.000373178	1.61501e-05	1.41531e-11	6.05732	0.0146388
ck17-1294	R	RLN1	RXFP1	secreted	FALSE	FALSE	FALSE	TRUE	FALSE	0.35	0.59103	0.214112	FALSE	0.36036	0.586884	0.00089687	3.50829e-05	1.62e-05	1.41531e-11	6.05866	-0.00471857
ck17-1294	R	INHBE	ACVR1C_ACVR2A	secreted	FALSE	FALSE	FALSE	TRUE	FALSE	0.125	0.306513	1.18031	FALSE	0.199199	0.379046	0.00467919	-7.1884e-05	1.62028e-05	1.41531e-11	6.05874	-0.00678919
ck17-1294	R	OXT	OXTR	secreted	FALSE	FALSE	FALSE	TRUE	FALSE	0.912	1	-1.26048	FALSE	0.923924	1	-0.00558279	-0.000508343	1.62072e-05	1.41531e-11	6.05886	-0.010133
ck17-1592	R	WNT2	FZD9_LRP6	secreted	TRUE	FALSE	FALSE	FALSE	TRUE	0.003	0.00964503	3.67695	TRUE	0.011011	0.0258329	0.01797	-0.000239729	2.45261e-05	2.14088e-11	6.05904	-0.00178328
ck17-1592	R	EDA	EDAR	secreted	FALSE	FALSE	FALSE	TRUE	FALSE	0.307	0.418037	0.463076	FALSE	0.128128	0.215077	0.00363828	0.00133895	2.46548e-05	2.14088e-11	6.06131	-0.0092643
ck17-1592	R	IL20	IL20RA_IL20RB	secreted	FALSE	TRUE	FALSE	FALSE	FALSE	0.067	0.123483	1.53109	TRUE	0.016016	0.0362923	0.0141653	0.00655762	2.46886e-05	2.14088e-11	6.0619	-0.0236172
ck17-1592	R	WNT2	FZD8_LRP6	secreted	FALSE	FALSE	FALSE	TRUE	FALSE	0.049	0.0963586	1.80331	FALSE	0.0530531	0.103191	0.00880309	-0.000167685	2.47467e-05	2.14088e-11	6.06293	0.011122
ck17-1592	R	GCG	GLP1R	secreted	FALSE	FALSE	FALSE	TRUE	FALSE	0.441	0.546937	-0.253881	FALSE	0.289289	0.41183	-0.000322508	0.000942633	2.48324e-05	2.14088e-11	6.06443	-0.00224999
ck17-1294	R	BTC	ERBB2_ERBB4	secreted	FALSE	FALSE	FALSE	TRUE	FALSE	0.291	0.524807	0.111739	FALSE	0.304304	0.521006	0.000420568	-3.26932e-05	1.64546e-05	1.41531e-11	6.06544	-0.00222739
ck17-1294	R	WNT6	FZD5_LRP5	secreted	FALSE	FALSE	FALSE	TRUE	FALSE	0.394	0.634488	0.251035	FALSE	0.357357	0.585237	0.00109914	8.04675e-05	1.64664e-05	1.41531e-11	6.06575	-0.0237273
ck17-1592	R	ANGPTL3	ITGAV_ITGB3	secreted	FALSE	FALSE	FALSE	TRUE	FALSE	0.201	0.303126	0.810997	FALSE	0.886887	0.947993	-0.008714	-0.0127625	2.49203e-05	2.14088e-11	6.06596	-0.0186567
ck17-1592	R	GDF5	BMPR1B_ACVR2B	secreted	FALSE	FALSE	FALSE	TRUE	FALSE	0.089	0.155187	1.4413	FALSE	0.169169	0.264982	0.00482328	-0.00237288	2.49284e-05	2.14088e-11	6.0661	0.0416091
ck17-1294	R	AVP	AVPR2	secreted	FALSE	FALSE	FALSE	TRUE	FALSE	0.606	0.842854	-0.458825	FALSE	0.795796	1	-0.00182922	3.48922e-05	1.65064e-05	1.41531e-11	6.0668	-0.00189926
ck17-1592	R	DHH	PTCH1_SMO	secreted	FALSE	FALSE	FALSE	TRUE	FALSE	0.383	0.491145	-0.0536801	FALSE	0.598599	0.724045	-0.00260459	-0.00233576	2.50797e-05	2.14088e-11	6.06873	-0.00805075
ck17-1294	R	SLURP1	CHRNA7	secreted	FALSE	FALSE	FALSE	TRUE	FALSE	0.213	0.434639	0.646121	FALSE	0.34034	0.566848	0.00104479	-0.00159019	1.66314e-05	1.41531e-11	6.07008	-0.00631598
ck17-1294	R	CCK	CCKAR	secreted	FALSE	FALSE	FALSE	TRUE	FALSE	0.685	0.900374	-0.859552	FALSE	0.932933	1	-0.00380342	-0.000291312	1.66952e-05	1.41531e-11	6.07174	-0.00377705
ck17-1592	R	OSTN	NPR3	secreted	FALSE	FALSE	FALSE	TRUE	FALSE	0.072	0.130872	1.60698	FALSE	0.0580581	0.111834	0.00882489	0.000741844	2.53004e-05	2.14088e-11	6.07254	-0.0092974
ck17-1592	R	PMCH	MERTK	secreted	FALSE	FALSE	FALSE	TRUE	FALSE	0.595	0.688879	-0.274347	FALSE	0.868869	0.937108	-0.00730226	-0.00592222	2.53038e-05	2.14088e-11	6.07259	-0.00921683
ck17-1592	R	GCG	GCGR	secreted	FALSE	FALSE	FALSE	TRUE	FALSE	0.334	0.447498	-0.0503326	FALSE	0.204204	0.308339	0.000852057	0.00110534	2.5323e-05	2.14088e-11	6.07292	-0.00262943
ck17-1294	R	SHH	PTCH2_SMO	secreted	FALSE	FALSE	FALSE	TRUE	FALSE	0.382	0.621336	0.13927	FALSE	0.36036	0.586884	0.00114604	0.000575944	1.67564e-05	1.41531e-11	6.07333	0.0172602
ck17-1294	R	WNT9B	FZD8_LRP6	secreted	FALSE	FALSE	FALSE	TRUE	FALSE	0.17	0.374668	0.934425	FALSE	0.148148	0.304803	0.0041263	0.000300883	1.67598e-05	1.41531e-11	6.07342	0.0596508
ck17-1294	R	FGF5	FGFR4	secreted	FALSE	FALSE	FALSE	TRUE	FALSE	0.534	0.780667	-0.108485	FALSE	0.543544	0.800868	-0.000507713	-6.22143e-05	1.68635e-05	1.41531e-11	6.0761	0.0187912
ck17-1592	R	GHRH	VIPR1	secreted	FALSE	FALSE	FALSE	TRUE	FALSE	0.334	0.447498	0.388977	FALSE	0.71972	0.821285	-0.00222129	-0.00418657	2.55271e-05	2.14088e-11	6.07641	-0.0120811
ck17-1592	R	WNT8A	FZD9_LRP6	secreted	FALSE	FALSE	FALSE	TRUE	FALSE	0.384	0.491632	0.206397	FALSE	0.16016	0.253362	0.00408298	0.00304011	2.55298e-05	2.14088e-11	6.07646	-0.00597972
ck17-1294	R	IL1A	IL1R2	secreted	FALSE	FALSE	FALSE	TRUE	FALSE	0.982	1	-2.03879	FALSE	0.977978	1	-0.00835476	3.2721e-05	1.69246e-05	1.41531e-11	6.07767	0.0329781
ck17-1294	R	WNT16	FZD5_LRP5	secreted	FALSE	FALSE	FALSE	TRUE	FALSE	0.278	0.512124	0.571189	FALSE	0.228228	0.416481	0.00263548	0.000283492	1.69555e-05	1.41531e-11	6.07846	0.00994662
ck17-1294	R	UTS2B	SSTR5	secreted	FALSE	FALSE	FALSE	TRUE	FALSE	0.371	0.60956	0.0810085	FALSE	0.46046	0.709776	-0.000520143	-0.000853717	1.69559e-05	1.41531e-11	6.07847	0.0141985
ck17-1294	R	WNT10B	FZD5_LRP5	secreted	FALSE	FALSE	FALSE	TRUE	FALSE	0.153	0.350435	1.00488	FALSE	0.0990991	0.223277	0.00426769	0.000108459	1.71317e-05	1.41531e-11	6.08295	-0.0124156
ck17-1294	R	INHBA_INHBB	ACVR1C_ACVR2A	secreted	FALSE	FALSE	FALSE	TRUE	FALSE	0.601	0.8391	-0.310941	FALSE	0.499499	0.752579	-0.00108317	0.000207841	1.72387e-05	1.41531e-11	6.08565	0.0169702
ck17-1592	R	WNT10B	LRP6	secreted	TRUE	FALSE	FALSE	FALSE	TRUE	0.02	0.0466176	1.79832	TRUE	0.002002	0.00552719	0.0215646	0.0123779	2.60967e-05	2.14088e-11	6.08599	0.0318642
ck17-1294	R	PPBP	CXCR2	secreted	FALSE	FALSE	FALSE	TRUE	FALSE	0.759	0.958771	-0.74175	FALSE	0.781782	1	-0.00344167	-0.000360429	1.72558e-05	1.41531e-11	6.08608	-0.00536018
ck17-1294	R	WNT3	FZD8_LRP6	secreted	FALSE	FALSE	TRUE	FALSE	TRUE	0.005	0.028166	2.52423	FALSE	0.02002	0.0573283	0.00904991	-0.00144366	1.72818e-05	1.41531e-11	6.08674	0.0136099
ck17-1592	R	GDF7	BMPR1A_ACVR2B	secreted	FALSE	FALSE	FALSE	TRUE	FALSE	0.534	0.634	-0.297227	FALSE	0.945946	0.986832	-0.0101581	-0.00863725	2.61826e-05	2.14088e-11	6.08742	0.00148332
ck17-1592	R	FGF20	FGFR1	secreted	FALSE	FALSE	FALSE	TRUE	FALSE	0.034	0.0714721	2.52355	FALSE	0.426426	0.560476	0.00112092	-0.0118027	2.62267e-05	2.14088e-11	6.08815	0.035217
ck17-1294	R	INHBC	ACVR1C_ACVR2A	secreted	FALSE	FALSE	FALSE	TRUE	FALSE	0.154	0.351621	1.06158	FALSE	0.14014	0.292839	0.00454078	0.000111531	1.74083e-05	1.41531e-11	6.08991	-0.00511451
ck17-1294	R	CCL8	ACKR2	secreted	FALSE	FALSE	FALSE	TRUE	FALSE	0.612	0.847295	-0.366327	FALSE	0.56957	0.819488	-0.00145807	7.26516e-05	1.74603e-05	1.41531e-11	6.0912	0.0195259
ck17-1294	R	DHH	PTCH1_SMO	secreted	FALSE	FALSE	FALSE	TRUE	FALSE	0.672	0.888087	-0.480534	FALSE	0.685686	0.922228	-0.00223847	-0.000227903	1.7506e-05	1.41531e-11	6.09234	-0.011511
ck17-1592	R	EDA	EDA2R	secreted	FALSE	FALSE	FALSE	TRUE	FALSE	0.874	0.921512	-0.976833	FALSE	0.90991	0.959925	-0.00615194	-0.00112418	2.64917e-05	2.14088e-11	6.09252	-0.0103832
ck17-1294	R	WNT3	FZD5_LRP5	secreted	FALSE	FALSE	FALSE	TRUE	FALSE	0.879	1	-1.16189	FALSE	0.894895	1	-0.00677252	-0.00189886	1.75947e-05	1.41531e-11	6.09453	0.0609721
ck17-1294	R	INHBB	ACVR1C_ACVR2A	secreted	FALSE	FALSE	FALSE	TRUE	FALSE	0.69	0.903689	-0.54561	FALSE	0.596597	0.845733	-0.00198107	0.000311555	1.76563e-05	1.41531e-11	6.09605	0.0146649
ck17-1294	R	FGF2	FGFR4	secreted	FALSE	FALSE	FALSE	TRUE	FALSE	0.699	0.910572	-0.547825	FALSE	0.657658	0.89756	-0.00218418	0.000122207	1.77247e-05	1.41531e-11	6.09773	0.00271249
ck17-1592	R	FGF5	FGFR2	secreted	FALSE	FALSE	FALSE	TRUE	FALSE	0.421	0.527498	0.181306	FALSE	0.301301	0.425886	0.00250102	0.00156203	2.6823e-05	2.14088e-11	6.09792	-0.00476773
ck17-1294	R	FGF18	FGFR4	secreted	FALSE	FALSE	FALSE	TRUE	FALSE	0.326	0.564216	0.38946	FALSE	0.283283	0.493645	0.00161121	-3.22141e-05	1.78063e-05	1.41531e-11	6.09972	0.00221114
ck17-1294	R	INHBE	ACVR1C_ACVR2B	secreted	FALSE	FALSE	FALSE	TRUE	FALSE	0.018	0.0767895	2.7517	FALSE	0.019019	0.0548899	0.0114199	-0.000210408	1.7864e-05	1.41531e-11	6.10113	-0.00445391
ck17-1592	R	WNT2B	FZD9_LRP5	secreted	FALSE	FALSE	FALSE	TRUE	FALSE	0.111	0.18539	1.22885	FALSE	0.453453	0.5868	0.00099295	-0.00539671	2.70371e-05	2.14088e-11	6.10137	0.00767197
ck17-1294	R	INHBA_INHBB	ACVR1C_ACVR2B	secreted	FALSE	FALSE	FALSE	TRUE	FALSE	0.554	0.800283	-0.244118	FALSE	0.494494	0.747338	-0.000945408	8.85792e-05	1.79404e-05	1.41531e-11	6.10298	0.0102565
ck17-1294	R	WNT6	FZD8_LRP6	secreted	FALSE	FALSE	FALSE	TRUE	FALSE	0.299	0.534609	0.485301	FALSE	0.334334	0.558745	0.00278556	0.000728721	1.7963e-05	1.41531e-11	6.10353	-0.00693709
ck17-1592	R	WNT16	FZD5_LRP6	secreted	FALSE	FALSE	FALSE	TRUE	FALSE	0.151	0.24078	0.952765	FALSE	0.695696	0.801913	-0.00240727	-0.00737399	2.71749e-05	2.14088e-11	6.10358	-0.00991347
ck17-1294	R	VIP	VIPR2	secreted	FALSE	FALSE	FALSE	TRUE	FALSE	0.471	0.724119	-0.27342	FALSE	0.58959	0.841698	-0.00218789	-0.00102466	1.80998e-05	1.41531e-11	6.10682	-0.00472846
ck17-1592	R	FGF8	FGFR2	secreted	FALSE	FALSE	FALSE	TRUE	FALSE	0.606	0.69957	-0.297364	FALSE	0.268268	0.388855	0.00240291	0.00395899	2.73835e-05	2.14088e-11	6.1069	0.0300251
ck17-1294	R	IL13	IL4R_IL13RA2	secreted	FALSE	FALSE	FALSE	TRUE	FALSE	0.573	0.816413	-0.546406	FALSE	0.886887	1	-0.0025912	-0.000263664	1.81452e-05	1.41531e-11	6.10791	-0.00250881
ck17-1294	R	IL13	IL13RA2	secreted	FALSE	FALSE	FALSE	TRUE	FALSE	0.573	0.816413	-0.546406	FALSE	0.886887	1	-0.0025912	-0.000263664	1.81452e-05	1.41531e-11	6.10791	-0.00250881
ck17-1294	R	NRG4	ERBB2_ERBB4	secreted	FALSE	FALSE	FALSE	TRUE	FALSE	0.663	0.881784	-0.755261	FALSE	0.808809	1	-0.00336937	-0.000144704	1.82295e-05	1.41531e-11	6.10992	-0.00333422
ck17-1294	R	CCL8	ACKR4	secreted	FALSE	FALSE	FALSE	TRUE	FALSE	0.197	0.414752	0.590147	FALSE	0.187187	0.362768	0.00279054	0.000269583	1.82477e-05	1.41531e-11	6.11036	-0.00385194
ck17-1592	R	ADCYAP1	ADCYAP1R1	secreted	FALSE	FALSE	FALSE	TRUE	FALSE	0.765	0.832778	-0.76516	FALSE	0.640641	0.756516	-0.00240308	0.00161925	2.76344e-05	2.14088e-11	6.11086	-0.00289672
ck17-1592	R	TNFSF8	TNFRSF8	secreted	FALSE	FALSE	FALSE	TRUE	FALSE	0.742	0.812764	-0.725965	FALSE	0.606607	0.730956	-0.00350219	0.000314296	2.76374e-05	2.14088e-11	6.1109	0.104888
ck17-1592	R	WNT2	FZD8_LRP5	secreted	FALSE	FALSE	FALSE	TRUE	FALSE	0.064	0.119061	1.65334	FALSE	0.0750751	0.137623	0.00843177	-0.000260205	2.76385e-05	2.14088e-11	6.11092	0.0098724
ck17-12e6	NR	INSL5	RXFP4	secreted	FALSE	FALSE	FALSE	TRUE	FALSE	0.836	1	-0.536458	FALSE	0.700701	1	-0.00153264	-0.00038794	4.55315e-06	3.52442e-12	6.11122	-0.00174786
ck17-1592	R	WNT2B	FZD4_LRP6	secreted	FALSE	FALSE	FALSE	TRUE	FALSE	0.194	0.295948	0.890469	FALSE	0.515516	0.647136	0.000339676	-0.00435115	2.77498e-05	2.14088e-11	6.11267	0.0028034
ck17-1592	R	PRL	PRLR	secreted	FALSE	FALSE	FALSE	TRUE	FALSE	0.324	0.437055	0.278935	FALSE	0.239239	0.353205	0.00204523	0.000570812	2.79405e-05	2.14088e-11	6.11564	-0.00658312
ck17-1592	R	IL19	IL20RA_IL20RB	secreted	FALSE	FALSE	FALSE	TRUE	FALSE	0.956	0.975699	-1.56579	FALSE	0.992993	1	-0.0115094	-0.00322271	2.8009e-05	2.14088e-11	6.11671	-0.0041197
ck17-1592	R	CNTF	CNTFR_LIFR_IL6ST	secreted	FALSE	FALSE	FALSE	TRUE	FALSE	0.026	0.0567631	2.22774	FALSE	0.129129	0.216529	0.00663312	-0.00517793	2.81092e-05	2.14088e-11	6.11826	0.00511179
ck17-1294	R	AVP	AVPR1A	secreted	FALSE	FALSE	FALSE	TRUE	FALSE	0.03	0.112231	2.32106	FALSE	0.037037	0.0985641	0.0100533	3.28843e-05	1.86382e-05	1.41531e-11	6.11955	-0.00487747
ck17-1592	R	FGF20	FGFR2	secreted	FALSE	FALSE	TRUE	FALSE	TRUE	0.021	0.0483091	2.39555	FALSE	0.119119	0.203383	0.00776907	-0.00495232	2.82007e-05	2.14088e-11	6.11967	-0.013368
ck17-1592	R	WNT2B	FZD7_LRP6	secreted	FALSE	FALSE	FALSE	TRUE	FALSE	0.053	0.102947	1.76231	FALSE	0.229229	0.340636	0.00394904	-0.00541176	2.82138e-05	2.14088e-11	6.11987	-0.00783656
ck17-1294	R	UTS2B	UTS2R	secreted	FALSE	FALSE	FALSE	TRUE	FALSE	0.715	0.926452	-0.62055	FALSE	0.641642	0.885044	-0.00279504	-0.000111783	1.8697e-05	1.41531e-11	6.12092	-0.0116353
ck17-1294	R	PMCH	MCHR1	secreted	FALSE	FALSE	FALSE	TRUE	FALSE	0.402	0.645234	0.0626845	FALSE	0.312312	0.530389	0.000824978	0.000553878	1.87043e-05	1.41531e-11	6.12109	-0.00452487
ck17-1592	R	CCL16	CCR1	secreted	FALSE	FALSE	FALSE	TRUE	FALSE	0.208	0.310726	0.426816	FALSE	0.620621	0.743345	-0.00243687	-0.00470733	2.82974e-05	2.14088e-11	6.12116	0.00138298
ck17-1294	R	GDNF	GFRA1_RET	secreted	FALSE	FALSE	FALSE	TRUE	FALSE	0.094	0.251644	1.34387	FALSE	0.0870871	0.203388	0.00611385	0.000299694	1.8718e-05	1.41531e-11	6.12141	-0.00411436
ck17-1294	R	PENK	OPRL1	secreted	FALSE	FALSE	FALSE	TRUE	FALSE	0.294	0.52891	0.410655	FALSE	0.319319	0.539793	0.00195132	0.00017078	1.87997e-05	1.41531e-11	6.1233	-0.00739454
ck17-1294	R	VEGFD	FLT4	secreted	FALSE	FALSE	FALSE	TRUE	FALSE	0.525	0.772931	-0.040467	FALSE	0.576577	0.825527	-3.41725e-05	0.000141758	1.89009e-05	1.41531e-11	6.12563	-0.00885823
ck17-1592	R	FGF22	FGFR2	secreted	FALSE	FALSE	TRUE	FALSE	TRUE	0.004	0.0124558	3.0009	FALSE	0.0980981	0.172294	0.00779154	-0.00826973	2.86456e-05	2.14088e-11	6.12647	-0.010105
ck17-1294	R	INHBC	ACVR1C_ACVR2B	secreted	FALSE	FALSE	FALSE	TRUE	FALSE	0.119	0.295274	1.27391	FALSE	0.167167	0.331402	0.00579801	0.000252418	1.89504e-05	1.41531e-11	6.12677	-0.0033553
ck17-1294	R	SHH	PTCH1_SMO	secreted	FALSE	FALSE	FALSE	TRUE	FALSE	0.312	0.549105	0.522096	FALSE	0.242242	0.436095	0.00310321	0.000828755	1.89782e-05	1.41531e-11	6.1274	0.00330158
ck17-1592	R	CCL20	CCR6	secreted	FALSE	FALSE	FALSE	TRUE	FALSE	0.371	0.478077	0.215942	FALSE	0.773774	0.862576	-0.00274582	-0.00390373	2.87526e-05	2.14088e-11	6.12809	-0.015806
ck17-1592	R	INHBC	ACVR1C_ACVR2B	secreted	FALSE	FALSE	FALSE	TRUE	FALSE	0.397	0.504607	-0.186157	FALSE	0.797798	0.880119	-0.00418165	-0.00318329	2.87618e-05	2.14088e-11	6.12822	-0.00667957
ck17-1592	R	WNT3	FZD7_LRP5	secreted	TRUE	FALSE	FALSE	FALSE	TRUE	0.001	0.00398241	5.47037	TRUE	0.00500501	0.0127568	0.0195271	-0.0098584	2.88557e-05	2.14088e-11	6.12964	-0.00847783
ck17-1294	R	CCL19	ACKR4	secreted	FALSE	FALSE	FALSE	TRUE	FALSE	0.908	1	-1.21968	FALSE	0.930931	1	-0.00549418	-0.000166288	1.90819e-05	1.41531e-11	6.12977	-0.0099111
ck17-1592	R	WNT9B	FZD9_LRP6	secreted	FALSE	FALSE	FALSE	TRUE	FALSE	0.865	0.917074	-1.05605	FALSE	0.627628	0.748922	-0.00255384	0.00312376	2.89043e-05	2.14088e-11	6.13037	-0.00602753
ck17-1592	R	SEMA3D	NRP2_PLXNA2	secreted	FALSE	FALSE	TRUE	FALSE	TRUE	0.001	0.00398241	4.78238	FALSE	0.1001	0.175038	0.0132636	-0.0124983	2.90179e-05	2.14088e-11	6.13208	-0.00153546
ck17-1294	R	WNT7A	FZD8_LRP6	secreted	FALSE	FALSE	FALSE	TRUE	FALSE	0.348	0.589016	0.30806	FALSE	0.412412	0.650036	0.000241143	-0.00110974	1.92292e-05	1.41531e-11	6.13311	-0.0175078
ck17-1592	R	TNFSF13B	TNFRSF13C	secreted	FALSE	FALSE	FALSE	TRUE	FALSE	0.373	0.479485	0.147644	FALSE	0.23023	0.341487	0.000550964	-0.000246401	2.91663e-05	2.14088e-11	6.13429	0.102981
ck17-1294	R	CCL7	ACKR2	secreted	FALSE	FALSE	FALSE	TRUE	FALSE	0.891	1	-1.17103	FALSE	0.933934	1	-0.00538895	-0.000244884	1.92965e-05	1.41531e-11	6.13463	-0.013139
ck17-1294	R	WNT8B	FZD5_LRP6	secreted	FALSE	FALSE	FALSE	TRUE	FALSE	0.179	0.389212	0.924964	FALSE	0.195195	0.372392	0.0047723	0.000708048	1.93068e-05	1.41531e-11	6.13486	-0.0119847
ck17-1592	R	FGF5	FGFR4	secreted	FALSE	FALSE	FALSE	TRUE	FALSE	0.903	0.941615	-1.24814	FALSE	0.604605	0.729648	-0.00163525	0.00511106	2.92151e-05	2.14088e-11	6.13502	0.00320477
ck17-1294	R	WNT10B	FZD5_LRP6	secreted	FALSE	FALSE	FALSE	TRUE	FALSE	0.174	0.380039	0.970903	FALSE	0.152152	0.310864	0.00509437	0.000825373	1.93331e-05	1.41531e-11	6.13545	-0.0227199
ck17-1294	R	WNT10A	FZD8_LRP6	secreted	FALSE	FALSE	FALSE	TRUE	FALSE	0.093	0.250345	1.31776	FALSE	0.0680681	0.163653	0.00625882	0.000459856	1.93654e-05	1.41531e-11	6.13617	0.028906
ck17-1294	R	WNT7A	FZD8_LRP5	secreted	FALSE	FALSE	FALSE	TRUE	FALSE	0.678	0.892782	-0.55176	FALSE	0.833834	1	-0.0047934	-0.00236177	1.94221e-05	1.41531e-11	6.13744	-0.0144744
ck17-1592	R	CXCL9	CXCR3	secreted	TRUE	FALSE	FALSE	FALSE	TRUE	0.001	0.00398241	3.77776	TRUE	0.002002	0.00552719	0.0189376	-0.00154095	2.93853e-05	2.14088e-11	6.13754	0.0239418
ck17-1294	R	CXCL3	CXCR2	secreted	FALSE	FALSE	FALSE	TRUE	FALSE	0.227	0.44938	0.741637	FALSE	0.17017	0.335995	0.00352209	0.000252129	1.94403e-05	1.41531e-11	6.13785	0.140026
ck17-1294	R	WNT9B	LRP5	secreted	FALSE	FALSE	FALSE	TRUE	FALSE	0.32	0.55581	0.474906	FALSE	0.309309	0.527118	0.00196327	-0.000131575	1.94575e-05	1.41531e-11	6.13824	-0.0036709
ck17-1592	R	CCL13	ACKR2	secreted	FALSE	FALSE	FALSE	TRUE	FALSE	0.16	0.252841	0.7757	FALSE	0.498498	0.631749	-0.00184519	-0.00605513	2.94554e-05	2.14088e-11	6.13857	-0.0104869
ck17-1294	R	CCL4	CCR5	secreted	FALSE	FALSE	FALSE	TRUE	FALSE	0.513	0.762186	-0.0518656	FALSE	0.546547	0.801143	-0.000367339	-0.000138348	1.94931e-05	1.41531e-11	6.13903	-0.0212881
ck17-1592	R	LTA	TNFRSF1B	secreted	FALSE	FALSE	FALSE	TRUE	FALSE	0.049	0.0963586	1.73964	FALSE	0.138138	0.226626	0.00584888	-0.00360072	2.95058e-05	2.14088e-11	6.13932	0.0097479
ck17-1294	R	INHBB	ACVR1C_ACVR2B	secreted	FALSE	FALSE	FALSE	TRUE	FALSE	0.562	0.80784	-0.293471	FALSE	0.562563	0.81259	-0.00152263	-0.000223712	1.959e-05	1.41531e-11	6.14118	0.00881258
ck17-1592	R	TNFSF4	TNFRSF4	secreted	FALSE	FALSE	FALSE	TRUE	FALSE	0.078	0.139066	1.45403	FALSE	0.191191	0.292011	0.00482437	-0.00309941	2.96972e-05	2.14088e-11	6.14212	-0.00279084
ck17-1294	R	EREG	ERBB2_ERBB4	secreted	FALSE	FALSE	FALSE	TRUE	FALSE	0.895	1	-0.581942	FALSE	0.597598	0.845733	-0.00238345	0.00019536	1.96373e-05	1.41531e-11	6.14223	-0.00235858
ck17-1592	R	INHBC	ACVR1B_ACVR2A	secreted	FALSE	FALSE	FALSE	TRUE	FALSE	0.055	0.106052	2.09151	FALSE	0.592593	0.718964	-0.00358416	-0.0149904	2.97414e-05	2.14088e-11	6.14277	-0.010425
ck17-1592	R	WNT8A	FZD5_LRP6	secreted	FALSE	FALSE	FALSE	TRUE	FALSE	0.149	0.23831	1.03757	FALSE	0.045045	0.0901467	0.00942091	0.00375962	2.97713e-05	2.14088e-11	6.14321	0.0202052
ck17-1294	R	CCL3L1	ACKR2	secreted	FALSE	FALSE	FALSE	TRUE	FALSE	0.64	0.864593	-0.366659	FALSE	0.651652	0.892982	-0.00185891	-0.000230443	1.97258e-05	1.41531e-11	6.14418	-0.018175
ck17-1592	R	WNT10B	FZD9_LRP6	secreted	FALSE	TRUE	FALSE	FALSE	FALSE	0.044	0.0877233	1.88342	TRUE	0.002002	0.00552719	0.0180321	0.00772858	2.99278e-05	2.14088e-11	6.14548	0.0376451
ck17-1294	R	TNFSF11	TNFRSF11B	secreted	FALSE	FALSE	FALSE	TRUE	FALSE	0.071	0.206764	1.55443	FALSE	0.121121	0.26089	0.00529144	-0.00162855	1.98184e-05	1.41531e-11	6.14622	-0.0165842
ck17-1294	R	IL1B	IL1R2	secreted	FALSE	FALSE	FALSE	TRUE	FALSE	0.878	1	-1.12474	FALSE	0.961962	1	-0.0048877	0.000119815	1.98218e-05	1.41531e-11	6.14629	0.00426623
ck17-1592	R	OXT	OXTR	secreted	FALSE	FALSE	FALSE	TRUE	FALSE	0.131	0.214278	-0.146037	FALSE	0.655656	0.766295	-0.00330123	-0.00250138	2.99982e-05	2.14088e-11	6.1465	-0.00364916
ck17-1592	R	WNT8A	FZD8_LRP6	secreted	FALSE	FALSE	FALSE	TRUE	FALSE	0.311	0.422033	0.298368	FALSE	0.16016	0.253362	0.00413088	0.0024942	3.00902e-05	2.14088e-11	6.14783	-0.00509064
ck17-1294	R	FGF17	FGFR4	secreted	TRUE	FALSE	FALSE	FALSE	TRUE	0.01	0.0478361	2.37157	TRUE	0.011011	0.033489	0.0109924	0.000401222	1.9944e-05	1.41531e-11	6.14896	-0.0248323
ck17-1294	R	WNT3	FZD8_LRP5	secreted	FALSE	FALSE	FALSE	TRUE	FALSE	0.11	0.279599	1.24377	FALSE	0.249249	0.447613	0.00362891	-0.00192682	1.99527e-05	1.41531e-11	6.14915	0.00174906
ck17-1294	R	CCL8	CCR2	secreted	FALSE	FALSE	FALSE	TRUE	FALSE	0.261	0.491988	0.566029	FALSE	0.274274	0.479653	0.00272773	0.000198168	1.99716e-05	1.41531e-11	6.14956	0.00672628
ck17-1294	R	CXCL5	CXCR2	secreted	FALSE	FALSE	FALSE	TRUE	FALSE	0.876	1	-1.09177	FALSE	0.821822	1	-0.00445801	0.000422408	1.99826e-05	1.41531e-11	6.1498	-0.0106645
ck17-1592	R	GAL	GALR2	secreted	FALSE	FALSE	FALSE	TRUE	FALSE	0.604	0.698279	-0.440767	FALSE	0.697698	0.803639	-0.00307746	-0.000653639	3.02399e-05	2.14088e-11	6.14999	-0.00365049
ck17-1592	R	WNT5B	FZD7	secreted	FALSE	FALSE	TRUE	FALSE	TRUE	0.003	0.00964503	3.09188	FALSE	0.253253	0.370121	0.00285302	-0.0141651	3.02955e-05	2.14088e-11	6.15079	0.0351562
ck17-1592	R	BMP8A	BMPR1B_ACVR2A	secreted	TRUE	FALSE	FALSE	FALSE	TRUE	0.001	0.00398241	5.04856	TRUE	0.004004	0.0104735	0.0204843	-0.00730565	3.03e-05	2.14088e-11	6.15085	0.0345811
ck17-1592	R	CCL8	ACKR2	secreted	FALSE	FALSE	FALSE	TRUE	FALSE	0.03	0.0640836	2.02801	FALSE	0.037037	0.0758355	0.0159814	0.00480187	3.03883e-05	2.14088e-11	6.15212	-0.00711848
ck17-1294	R	FGF8	FGFR4	secreted	FALSE	FALSE	FALSE	TRUE	FALSE	0.188	0.402188	0.945494	FALSE	0.0950951	0.216917	0.00499544	0.000753627	2.01273e-05	1.41531e-11	6.15293	-0.00786501
ck17-1294	R	CCL26	ACKR2	secreted	FALSE	FALSE	FALSE	TRUE	FALSE	0.094	0.251644	1.31646	FALSE	0.163163	0.325661	0.00582589	-8.13271e-05	2.01349e-05	1.41531e-11	6.1531	-0.0119805
ck17-1592	R	SPP1	ITGA8_ITGB1	secreted	FALSE	FALSE	FALSE	TRUE	FALSE	0.279	0.390995	0.574468	FALSE	0.359359	0.489282	0.00225762	-0.000917585	3.05501e-05	2.14088e-11	6.15442	-0.00937017
ck17-1592	R	WNT2	FZD4_LRP6	secreted	FALSE	FALSE	TRUE	FALSE	TRUE	0.013	0.0329153	2.64433	FALSE	0.029029	0.06174	0.0147411	9.58051e-05	3.06735e-05	2.14088e-11	6.15617	0.0160916
ck17-1592	R	CCL11	ACKR2	secreted	TRUE	FALSE	FALSE	FALSE	TRUE	0.003	0.00964503	3.03215	TRUE	0.016016	0.0362923	0.0214819	0.00467596	3.07202e-05	2.14088e-11	6.15683	-0.00921066
ck17-1592	R	BMP8A	BMPR1B_ACVR2B	secreted	TRUE	FALSE	FALSE	FALSE	TRUE	0.001	0.00398241	5.19213	TRUE	0.00500501	0.0127568	0.0238604	-0.00492825	3.07434e-05	2.14088e-11	6.15716	-0.0119607
ck17-1592	R	WNT10B	FZD7_LRP6	secreted	FALSE	FALSE	FALSE	TRUE	FALSE	0.471	0.57603	0.0188746	FALSE	0.0620621	0.118118	0.00962087	0.00951619	3.07609e-05	2.14088e-11	6.15741	0.0707804
ck17-1592	R	WNT9B	FZD5_LRP6	secreted	FALSE	FALSE	FALSE	TRUE	FALSE	0.903	0.941615	-1.28188	FALSE	0.688689	0.794986	-0.00348549	0.00363178	3.08272e-05	2.14088e-11	6.15834	-0.00143974
ck17-1592	R	WNT2B	FZD4_LRP5	secreted	FALSE	FALSE	FALSE	TRUE	FALSE	0.167	0.261556	0.951143	FALSE	0.501502	0.635049	0.000103728	-0.00517884	3.08459e-05	2.14088e-11	6.15861	0.00265603
ck17-1592	R	INHBB	ACVR1C_ACVR2B	secreted	FALSE	FALSE	FALSE	TRUE	FALSE	0.184	0.283696	0.910329	FALSE	0.0580581	0.111834	0.00980025	0.0047394	3.09066e-05	2.14088e-11	6.15946	0.0307928
ck17-1592	R	WNT8A	FZD7_LRP6	secreted	FALSE	FALSE	FALSE	TRUE	FALSE	0.398	0.505068	0.195476	FALSE	0.211211	0.317714	0.00557174	0.00448391	3.09694e-05	2.14088e-11	6.16034	0.06368
ck17-1294	R	WNT8B	FZD8_LRP5	secreted	FALSE	FALSE	FALSE	TRUE	FALSE	0.696	0.907475	-0.545878	FALSE	0.6997	0.934417	-0.00244015	3.13839e-05	2.04994e-05	1.41531e-11	6.16089	-0.00845008
ck17-1294	R	WNT6	FZD8_LRP5	secreted	FALSE	FALSE	FALSE	TRUE	FALSE	0.392	0.632664	0.233758	FALSE	0.321321	0.542553	0.0013322	0.000269287	2.06761e-05	1.41531e-11	6.16462	0.000796775
ck17-1294	R	CCL14	ACKR2	secreted	FALSE	FALSE	FALSE	TRUE	FALSE	0.838	1	-0.992898	FALSE	0.878879	1	-0.00474905	-0.000233579	2.06822e-05	1.41531e-11	6.16475	0.0110101
ck17-1592	R	FGF2	FGFR2	secreted	FALSE	FALSE	TRUE	FALSE	TRUE	0.012	0.0309772	2.50416	FALSE	0.0890891	0.159819	0.00683974	-0.00719999	3.14335e-05	2.14088e-11	6.1668	0.0338493
ck17-5	R	GDF6	BMPR1B_ACVR2A	secreted	FALSE	FALSE	FALSE	TRUE	FALSE	0.038	0.116293	2.41307	FALSE	0.990991	1	-0.0180128	-0.0252032	8.87886e-06	6.03478e-12	6.1677	-0.0191143
ck17-1294	R	VEGFD	FLT4_KDR	secreted	FALSE	FALSE	FALSE	TRUE	FALSE	0.741	0.949183	-0.676138	FALSE	0.726727	0.958314	-0.00289205	0.000194452	2.08383e-05	1.41531e-11	6.16801	-0.0134361
ck17-1592	R	WNT3A	FZD7_LRP5	secreted	TRUE	FALSE	FALSE	FALSE	TRUE	0.001	0.00398241	5.85305	TRUE	0.00500501	0.0127568	0.0178621	-0.0150031	3.15287e-05	2.14088e-11	6.16812	0.0588849
ck17-1592	R	WNT11	FZD9	secreted	FALSE	FALSE	FALSE	TRUE	FALSE	0.162	0.255239	0.966309	FALSE	0.0670671	0.125692	0.00919758	0.00377107	3.15362e-05	2.14088e-11	6.16822	-0.0083848
ck17-5	R	INSL5	RXFP3	secreted	FALSE	FALSE	FALSE	TRUE	FALSE	0.842	1	-0.548219	FALSE	0.552553	0.833511	-0.00211852	-0.000483694	8.89273e-06	6.03478e-12	6.16837	-0.00217328
ck17-1592	R	WNT5B	FZD3	secreted	FALSE	FALSE	TRUE	FALSE	TRUE	0.005	0.0149528	2.95897	FALSE	0.38038	0.513079	0.00252077	-0.0140993	3.15487e-05	2.14088e-11	6.16839	0.0237445
ck17-1294	R	CCL13	ACKR4	secreted	FALSE	FALSE	FALSE	TRUE	FALSE	0.307	0.542268	0.464069	FALSE	0.276276	0.482007	0.00206817	-5.16786e-05	2.08663e-05	1.41531e-11	6.16859	-0.0135462
ck17-1294	R	SLURP1	CHRNA5	secreted	FALSE	FALSE	FALSE	TRUE	FALSE	0.754	0.955373	-0.739588	FALSE	0.837838	1	-0.00380654	-0.000425098	2.09037e-05	1.41531e-11	6.16937	0.0119226
ck17-1592	R	WNT2	FZD9_LRP5	secreted	TRUE	FALSE	FALSE	FALSE	TRUE	0.001	0.00398241	4.27576	TRUE	0.002002	0.00552719	0.0240286	-3.36889e-05	3.16698e-05	2.14088e-11	6.17005	-0.00443492
ck17-1294	R	WNT3	FZD5_LRP6	secreted	FALSE	FALSE	FALSE	TRUE	FALSE	0.248	0.478614	0.646091	FALSE	0.4004	0.633141	-0.000361307	-0.00331953	2.0964e-05	1.41531e-11	6.17062	-0.0186213
ck17-1592	R	WNT9B	FZD8_LRP6	secreted	FALSE	FALSE	FALSE	TRUE	FALSE	0.841	0.898844	-0.951591	FALSE	0.652653	0.764467	-0.00272489	0.00264729	3.18713e-05	2.14088e-11	6.17281	-0.00513118
ck17-1294	R	CCL7	CCR2	secreted	FALSE	FALSE	FALSE	TRUE	FALSE	0.051	0.167966	1.73994	FALSE	0.119119	0.258473	0.00770039	-0.000289468	2.10867e-05	1.41531e-11	6.17316	-0.0162197
ck17-1592	R	GDF5	BMPR1A_ACVR2B	secreted	FALSE	FALSE	FALSE	TRUE	FALSE	0.076	0.136267	1.64348	FALSE	0.159159	0.252279	0.00605302	-0.00324043	3.19761e-05	2.14088e-11	6.17423	0.0154124
ck17-1294	R	RLN1	RXFP2	secreted	TRUE	FALSE	FALSE	FALSE	TRUE	0.001	0.00806077	6.44731	TRUE	0	0	0.0299448	0.000293489	2.1151e-05	1.41531e-11	6.17448	-0.00318794
ck17-1294	R	WNT1	FZD5_LRP6	secreted	FALSE	FALSE	FALSE	TRUE	FALSE	0.218	0.438706	0.738815	FALSE	0.174174	0.342519	0.00362344	0.000224746	2.11617e-05	1.41531e-11	6.1747	0.0115022
ck17-1592	R	WNT8A	FZD8_LRP5	secreted	FALSE	FALSE	FALSE	TRUE	FALSE	0.25	0.356661	0.632802	FALSE	0.0610611	0.116352	0.00734589	0.00375948	3.21206e-05	2.14088e-11	6.17619	-0.006217
ck17-1294	R	WNT9B	FZD5_LRP6	secreted	FALSE	FALSE	FALSE	TRUE	FALSE	0.141	0.332879	1.07852	FALSE	0.132132	0.278482	0.00563119	0.000655489	2.1284e-05	1.41531e-11	6.1772	-0.0106712
ck17-1592	R	PENK	OPRL1	secreted	FALSE	FALSE	FALSE	TRUE	FALSE	0.686	0.76356	-0.557175	FALSE	0.406406	0.538607	-0.000784268	0.00238262	3.23059e-05	2.14088e-11	6.17869	-0.00343719
ck17-1592	R	RARRES2	GPR1	secreted	FALSE	FALSE	FALSE	TRUE	FALSE	0.828	0.888544	-0.915878	FALSE	0.877878	0.94363	-0.00431877	0.000887507	3.23131e-05	2.14088e-11	6.17879	0.0211915
ck17-1294	R	SEMA3G	NRP2_PLXNA4	secreted	FALSE	FALSE	FALSE	TRUE	FALSE	0.515	0.763603	-0.145655	FALSE	0.572573	0.821396	-0.00147701	-0.000803395	2.13881e-05	1.41531e-11	6.17932	0.0436645
ck17-1294	R	WNT10A	FZD5_LRP5	secreted	FALSE	FALSE	FALSE	TRUE	FALSE	0.14	0.331053	1.09416	FALSE	0.045045	0.11691	0.00638343	0.00132302	2.13899e-05	1.41531e-11	6.17936	-0.0147058
ck17-1294	R	WNT1	FZD3_LRP5	secreted	FALSE	FALSE	FALSE	TRUE	FALSE	0.33	0.569113	0.380904	FALSE	0.366366	0.594031	0.00177088	8.81539e-06	2.13999e-05	1.41531e-11	6.17956	0.0171328
ck17-1592	R	WNT8A	FZD9_LRP5	secreted	FALSE	FALSE	FALSE	TRUE	FALSE	0.389	0.496429	0.181144	FALSE	0.154154	0.247299	0.00492373	0.00389302	3.23759e-05	2.14088e-11	6.17963	-0.00680256
ck17-1294	R	CCL27	CCR10	secreted	FALSE	FALSE	FALSE	TRUE	FALSE	0.408	0.651282	0.201848	FALSE	0.359359	0.586554	0.00105971	0.000125474	2.1422e-05	1.41531e-11	6.18001	-0.0215548
ck17-1592	R	WNT16	LRP5	secreted	FALSE	FALSE	FALSE	TRUE	FALSE	0.028	0.0604632	1.82116	FALSE	0.53954	0.670426	-0.00291057	-0.0132867	3.24623e-05	2.14088e-11	6.18079	-0.0244997
ck17-1294	R	SLURP1	CHRNB2	secreted	FALSE	FALSE	FALSE	TRUE	FALSE	0.138	0.328454	1.13773	FALSE	0.201201	0.381374	0.00343878	-0.00183323	2.14721e-05	1.41531e-11	6.18102	-0.00998792
ck17-1592	R	CCL7	CCR1	secreted	FALSE	FALSE	FALSE	TRUE	FALSE	0.391	0.498179	0.0751697	FALSE	0.68969	0.795565	-0.00199134	-0.00241995	3.2511e-05	2.14088e-11	6.18144	-0.0107526
ck17-1294	R	ENHO	GPR19	secreted	FALSE	FALSE	FALSE	TRUE	FALSE	0.662	0.881257	-0.494676	FALSE	0.656657	0.897329	-0.00233061	-3.71107e-05	2.14959e-05	1.41531e-11	6.1815	-0.00802539
ck17-1294	R	WNT1	LRP5	secreted	FALSE	FALSE	FALSE	TRUE	FALSE	0.07	0.204669	1.48038	FALSE	0.0510511	0.129972	0.00710454	0.000239613	2.15042e-05	1.41531e-11	6.18167	-0.0042339
ck17-5	R	GDF6	BMPR1B_BMPR2	secreted	FALSE	FALSE	FALSE	TRUE	FALSE	0.068	0.1836	1.83258	FALSE	1	1	-0.0195917	-0.0251441	9.17989e-06	6.03478e-12	6.18218	-0.0188698
ck17-1592	R	CCL27	CCR10	secreted	FALSE	TRUE	FALSE	FALSE	FALSE	0.294	0.406269	0.566251	TRUE	0.015015	0.0342678	0.0147111	0.0114796	3.2568e-05	2.14088e-11	6.1822	0.0383644
ck17-1294	R	CXCL1	CXCR2	secreted	FALSE	FALSE	FALSE	TRUE	FALSE	0.525	0.772931	-0.170572	FALSE	0.588589	0.841086	-0.00053398	0.000258161	2.15669e-05	1.41531e-11	6.18294	0.000985207
ck17-1294	R	WNT16	LRP5	secreted	FALSE	FALSE	FALSE	TRUE	FALSE	0.068	0.202888	1.43617	FALSE	0.046046	0.118878	0.00689049	0.000213671	2.16137e-05	1.41531e-11	6.18388	0.00736826
ck17-1592	R	WNT2	FZD4_LRP5	secreted	FALSE	FALSE	TRUE	FALSE	TRUE	0.015	0.0368605	2.37331	FALSE	0.046046	0.0918039	0.0136562	7.74384e-05	3.27347e-05	2.14088e-11	6.18442	-0.00932784
ck17-1592	R	GDF7	BMPR1B_BMPR2	secreted	FALSE	FALSE	FALSE	TRUE	FALSE	0.299	0.409961	0.390244	FALSE	0.858859	0.928827	-0.0074081	-0.00964202	3.27689e-05	2.14088e-11	6.18487	-0.00815114
ck17-1294	R	ADCYAP1	ADCYAP1R1	secreted	FALSE	FALSE	FALSE	TRUE	FALSE	0.073	0.211744	1.59454	FALSE	0.0640641	0.155554	0.00662588	-0.000796307	2.16668e-05	1.41531e-11	6.18494	-0.00939452
ck17-1294	R	NMB	NMBR	secreted	FALSE	FALSE	FALSE	TRUE	FALSE	0.209	0.42948	0.793779	FALSE	0.14014	0.292839	0.00341579	-0.000279796	2.16754e-05	1.41531e-11	6.18512	0.0491466
ck17-1592	R	BMP8B	ACVR1_ACVR2B	secreted	FALSE	FALSE	TRUE	FALSE	TRUE	0.001	0.00398241	6.20794	FALSE	0.046046	0.0918039	0.0150722	-0.0204784	3.27942e-05	2.14088e-11	6.18521	0.0182598
ck17-1592	R	WNT11	FZD1	secreted	FALSE	FALSE	FALSE	TRUE	FALSE	0.504	0.609336	-0.0190708	FALSE	0.317317	0.441859	0.00308335	0.00319261	3.28276e-05	2.14088e-11	6.18565	-0.0150741
ck17-1294	R	WNT10B	FZD8_LRP5	secreted	FALSE	TRUE	FALSE	FALSE	FALSE	0.028	0.106942	2.06091	TRUE	0.013013	0.0387751	0.0103315	0.000722544	2.17387e-05	1.41531e-11	6.18638	-0.0235459
ck17-1294	R	WNT8B	LRP5	secreted	FALSE	FALSE	FALSE	TRUE	FALSE	0.977	1	-2.01525	FALSE	0.981982	1	-0.00979615	-0.000381459	2.1825e-05	1.41531e-11	6.1881	-0.00565195
ck17-1294	R	KISS1	KISS1R	secreted	FALSE	FALSE	FALSE	TRUE	FALSE	0.305	0.540042	0.433601	FALSE	0.259259	0.46108	0.00175208	-0.000273902	2.18319e-05	1.41531e-11	6.18824	0.00467466
ck17-1294	R	CCL27	CCR2	secreted	FALSE	FALSE	FALSE	TRUE	FALSE	0.185	0.396934	0.87161	FALSE	0.17017	0.335995	0.00431557	0.000238168	2.18838e-05	1.41531e-11	6.18927	-0.0108284
ck17-1294	R	CORT	SSTR5	secreted	FALSE	FALSE	FALSE	TRUE	FALSE	0.408	0.651282	0.0933741	FALSE	0.546547	0.801143	-4.2086e-05	-0.000479311	2.19259e-05	1.41531e-11	6.19011	-0.0105419
ck17-1294	R	WNT6	FZD5_LRP6	secreted	FALSE	FALSE	FALSE	TRUE	FALSE	0.358	0.599681	0.340853	FALSE	0.355355	0.582608	0.00193139	0.0003332	2.19847e-05	1.41531e-11	6.19127	-0.0285773
ck17-1294	R	SAA1	FPR2	secreted	FALSE	FALSE	FALSE	TRUE	FALSE	0.66	0.88073	-0.443997	FALSE	0.596597	0.845733	-0.00156864	0.000514319	2.2009e-05	1.41531e-11	6.19175	-0.00972688
ck17-1294	R	AMH	AMHR2_ACVR1	secreted	FALSE	FALSE	FALSE	TRUE	FALSE	1	1	-2.53876	FALSE	1	1	-0.0121891	-0.000271807	2.2035e-05	1.41531e-11	6.19226	-0.0146971
ck17-1294	R	WNT1	FZD8_LRP5	secreted	FALSE	FALSE	FALSE	TRUE	FALSE	0.36	0.600961	0.260684	FALSE	0.343343	0.569911	0.00158471	0.000360458	2.20553e-05	1.41531e-11	6.19266	0.0215171
ck17-1592	R	MDK	ALK	secreted	FALSE	FALSE	FALSE	TRUE	FALSE	0.143	0.23081	1.08255	FALSE	0.118118	0.201891	0.00505462	-0.00120073	3.33894e-05	2.14088e-11	6.19302	-0.0199482
ck17-1294	R	WNT9B	FZD8_LRP5	secreted	FALSE	FALSE	FALSE	TRUE	FALSE	0.18	0.390804	0.864368	FALSE	0.163163	0.325661	0.00446682	0.000405815	2.20734e-05	1.41531e-11	6.19302	-0.00752387
ck17-1294	R	WNT16	FZD8_LRP5	secreted	FALSE	FALSE	FALSE	TRUE	FALSE	0.58	0.821573	-0.295451	FALSE	0.573574	0.822029	-0.000781404	0.000607563	2.21011e-05	1.41531e-11	6.19356	0.024093
ck17-1592	R	WNT10B	FZD8_LRP6	secreted	FALSE	FALSE	FALSE	TRUE	FALSE	0.08	0.141993	1.40331	FALSE	0.025025	0.0543859	0.0144649	0.00634707	3.34632e-05	2.14088e-11	6.19398	-0.0118125
ck17-1294	R	WNT16	FZD5_LRP6	secreted	FALSE	FALSE	FALSE	TRUE	FALSE	0.417	0.662027	0.171037	FALSE	0.348348	0.577566	0.00149001	0.000685511	2.21242e-05	1.41531e-11	6.19402	0.00508647
ck17-1294	R	IL17B	IL17RB	secreted	FALSE	FALSE	FALSE	TRUE	FALSE	0.211	0.431766	0.823998	FALSE	0.215215	0.400532	0.00408954	0.000211372	2.21514e-05	1.41531e-11	6.19455	0.0313751
ck17-1294	R	FGF16	FGFR4	secreted	FALSE	FALSE	FALSE	TRUE	FALSE	0.797	0.984609	-0.828515	FALSE	0.737738	0.970221	-0.00349563	0.000404599	2.21604e-05	1.41531e-11	6.19473	-0.00767267
ck17-5	R	PROK2	PROKR2	secreted	FALSE	FALSE	FALSE	TRUE	FALSE	0.258	0.496428	0.319472	FALSE	0.415415	0.669654	-0.000511539	-0.00149512	9.47873e-06	6.03478e-12	6.19609	-0.00348418
ck17-1592	R	INHBE	ACVR1C_ACVR2B	secreted	FALSE	FALSE	FALSE	TRUE	FALSE	0.404	0.511454	0.103793	FALSE	0.215215	0.322823	0.00434522	0.00374225	3.37493e-05	2.14088e-11	6.19767	-0.00757145
ck17-1592	R	WNT7A	FZD8_LRP6	secreted	FALSE	FALSE	FALSE	TRUE	FALSE	0.066	0.122351	1.5562	FALSE	0.0970971	0.171101	0.00737672	-0.00166922	3.37891e-05	2.14088e-11	6.19819	0.0274937
ck17-1294	R	CCL17	ACKR2	secreted	FALSE	FALSE	FALSE	TRUE	FALSE	0.043	0.148314	1.74943	FALSE	0.0850851	0.199665	0.00833153	6.11498e-05	2.23491e-05	1.41531e-11	6.19841	0.0360451
ck17-1592	R	WNT2	FZD5_LRP6	secreted	FALSE	FALSE	FALSE	TRUE	FALSE	0.106	0.178355	1.24903	FALSE	0.145145	0.236417	0.00757437	0.000304384	3.38784e-05	2.14088e-11	6.19933	0.0303811
ck17-1592	R	FGF2	FGFR4	secreted	FALSE	FALSE	TRUE	FALSE	TRUE	0.01	0.0264167	2.90478	FALSE	0.0830831	0.150742	0.0115232	-0.00538693	3.38897e-05	2.14088e-11	6.19948	0.00012522
ck17-1294	R	WNT6	LRP5	secreted	FALSE	FALSE	FALSE	TRUE	FALSE	0.211	0.431766	0.799878	FALSE	0.165165	0.327875	0.00437674	0.000587709	2.24393e-05	1.41531e-11	6.20016	0.0179238
ck17-1294	R	WNT9A	FZD8_LRP5	secreted	FALSE	FALSE	FALSE	TRUE	FALSE	0.525	0.772931	-0.12514	FALSE	0.592593	0.844344	-0.00111002	-0.000517108	2.2449e-05	1.41531e-11	6.20035	-0.0114803
ck17-1592	R	F2	F2RL3	secreted	FALSE	FALSE	FALSE	TRUE	FALSE	0.043	0.0862722	2.43466	FALSE	0.0510511	0.099907	0.0121264	-0.00206157	3.39595e-05	2.14088e-11	6.20037	-0.00549857
ck17-1592	R	WNT11	FZD8	secreted	FALSE	FALSE	FALSE	TRUE	FALSE	0.165	0.259192	0.993225	FALSE	0.121121	0.205919	0.00919874	0.00340788	3.39931e-05	2.14088e-11	6.2008	-0.00647935
ck17-1294	R	WNT7A	FZD5_LRP6	secreted	FALSE	FALSE	FALSE	TRUE	FALSE	0.342	0.586343	0.341422	FALSE	0.386386	0.614953	-0.000756205	-0.00237493	2.24782e-05	1.41531e-11	6.20091	-0.0205288
ck17-1294	R	SLURP1	CHRNA3	secreted	FALSE	FALSE	FALSE	TRUE	FALSE	0.422	0.66851	0.104485	FALSE	0.558559	0.809845	-0.00101429	-0.00150976	2.24866e-05	1.41531e-11	6.20107	-0.0139184
ck17-1294	R	CORT	SSTR3	secreted	FALSE	FALSE	FALSE	TRUE	FALSE	0.861	1	-1.06729	FALSE	0.83984	1	-0.00461304	0.000451755	2.25196e-05	1.41531e-11	6.20171	-0.0202467
ck17-1592	R	CTSG	F2RL3	secreted	FALSE	TRUE	FALSE	FALSE	FALSE	0.158	0.250681	0.936195	TRUE	0.012012	0.0278938	0.0105503	0.0050855	3.40733e-05	2.14088e-11	6.20182	0.031942
ck17-1294	R	UTS2	UTS2R	secreted	FALSE	FALSE	FALSE	TRUE	FALSE	0.269	0.500601	0.497113	FALSE	0.238238	0.43047	0.00238426	2.46818e-05	2.25298e-05	1.41531e-11	6.20191	-0.00944864
ck17-1294	R	TSLP	IL7R_CRLF2	secreted	FALSE	FALSE	FALSE	TRUE	FALSE	0.371	0.60956	0.313609	FALSE	0.34034	0.566848	0.00103156	-0.000457837	2.2555e-05	1.41531e-11	6.20239	-0.00474887
ck17-1592	R	WNT11	FZD6	secreted	FALSE	FALSE	FALSE	TRUE	FALSE	0.322	0.434727	0.515549	FALSE	0.127127	0.214073	0.0087121	0.00569957	3.41446e-05	2.14088e-11	6.20273	-0.00708924
ck17-1592	R	WNT8A	FZD4_LRP6	secreted	FALSE	FALSE	FALSE	TRUE	FALSE	0.346	0.455869	0.29165	FALSE	0.218218	0.326405	0.00505093	0.00334334	3.42804e-05	2.14088e-11	6.20445	0.08986
ck17-1592	R	WNT2	FZD7_LRP6	secreted	FALSE	FALSE	FALSE	TRUE	FALSE	0.086	0.150952	1.43579	FALSE	0.0750751	0.137623	0.00971816	0.0013039	3.43438e-05	2.14088e-11	6.20526	-0.00635516
ck17-1294	R	WNT8B	FZD3_LRP5	secreted	FALSE	FALSE	FALSE	TRUE	FALSE	0.36	0.600961	0.324612	FALSE	0.315315	0.534871	0.00172533	0.00017782	2.27266e-05	1.41531e-11	6.20568	-0.0105286
ck17-12e6	NR	PMCH	MCHR1	secreted	FALSE	FALSE	FALSE	TRUE	FALSE	0.209	0.488552	0.410909	FALSE	0.279279	0.560908	0.000250189	-0.00072843	5.67199e-06	3.52442e-12	6.20665	-0.00211817
ck17-1592	R	WNT7A	FZD9_LRP6	secreted	TRUE	FALSE	FALSE	FALSE	TRUE	0.005	0.0149528	2.94296	TRUE	0.003003	0.00802648	0.0158378	-0.00147295	3.4599e-05	2.14088e-11	6.20847	0.00849159
ck17-1592	R	IL25	IL17RA_IL17RB	secreted	FALSE	FALSE	FALSE	TRUE	FALSE	0.637	0.726363	-0.477137	FALSE	0.384384	0.517603	0.000528764	0.0033362	3.46205e-05	2.14088e-11	6.20874	-0.00532762
ck17-1592	R	LTA	TNFRSF14	secreted	FALSE	FALSE	TRUE	FALSE	TRUE	0.016	0.0390154	2.35818	FALSE	0.0720721	0.133656	0.010526	-0.00337012	3.4724e-05	2.14088e-11	6.21004	0.000145997
ck17-1592	R	WNT6	LRP6	secreted	TRUE	FALSE	FALSE	FALSE	TRUE	0.002	0.00707589	2.66218	TRUE	0	0	0.032643	0.0169523	3.47385e-05	2.14088e-11	6.21022	-0.00157326
ck17-1294	R	NPPB	NPR1	secreted	FALSE	FALSE	FALSE	TRUE	FALSE	0.893	1	-1.2225	FALSE	0.913914	1	-0.00583688	2.54146e-05	2.29952e-05	1.41531e-11	6.21078	-0.00587751
ck17-1294	R	GDF6	BMPR1B_ACVR2A	secreted	FALSE	FALSE	FALSE	TRUE	FALSE	0.703	0.914966	-0.627961	FALSE	0.67968	0.917693	-0.00301584	-3.67742e-06	2.30087e-05	1.41531e-11	6.21104	-0.0109923
ck17-1294	R	EPO	EPOR	secreted	FALSE	FALSE	FALSE	TRUE	FALSE	0.533	0.780667	-0.126182	FALSE	0.545546	0.801143	-0.000240486	0.000366596	2.31473e-05	1.41531e-11	6.21365	-0.020214
ck17-1294	R	IL37	IL18R1_IL18RAP	secreted	FALSE	FALSE	FALSE	TRUE	FALSE	0.53	0.777156	-0.185064	FALSE	0.561562	0.811943	-0.00158122	-0.000690524	2.31638e-05	1.41531e-11	6.21396	-0.0120965
ck17-1592	R	WNT2B	FZD5_LRP6	secreted	FALSE	FALSE	FALSE	TRUE	FALSE	0.094	0.16177	1.41295	FALSE	0.436436	0.569872	0.00274024	-0.00562448	3.50467e-05	2.14088e-11	6.21406	0.00279776
ck17-1294	R	WNT9A	FZD8_LRP6	secreted	FALSE	FALSE	FALSE	TRUE	FALSE	0.079	0.223374	1.40956	FALSE	0.041041	0.107659	0.00744442	0.000659116	2.31726e-05	1.41531e-11	6.21412	0.00973136
ck17-1592	R	WNT9B	FZD7_LRP6	secreted	FALSE	TRUE	FALSE	FALSE	FALSE	0.033	0.06974	1.89268	TRUE	0.00600601	0.0149962	0.0164292	0.00522354	3.50528e-05	2.14088e-11	6.21413	-0.00354378
ck17-1592	R	CCL2	CCR2	secreted	FALSE	FALSE	FALSE	TRUE	FALSE	0.681	0.76013	-0.537578	FALSE	0.686687	0.793826	-0.00402847	-0.000843914	3.50926e-05	2.14088e-11	6.21462	-0.0101627
ck17-1294	R	WNT3A	FZD8_LRP6	secreted	FALSE	FALSE	FALSE	TRUE	FALSE	0.042	0.1459	1.82881	FALSE	0.0760761	0.179961	0.00903551	0.000220475	2.32332e-05	1.41531e-11	6.21526	0.0163379
ck17-1592	R	WNT2B	FZD7_LRP5	secreted	FALSE	FALSE	TRUE	FALSE	TRUE	0.015	0.0368605	2.50692	FALSE	0.154154	0.247299	0.00745797	-0.00741026	3.51752e-05	2.14088e-11	6.21565	-0.00430973
ck17-5	R	NMS	NMUR1	secreted	FALSE	FALSE	FALSE	TRUE	FALSE	0.734	0.963699	-0.969762	FALSE	0.811812	1	-0.00347003	-0.00041458	9.92706e-06	6.03478e-12	6.21616	-0.00320203
ck17-1294	R	WNT3	LRP5	secreted	FALSE	FALSE	FALSE	TRUE	FALSE	0.102	0.265746	1.26932	FALSE	0.0670671	0.161511	0.00630401	0.00017333	2.33278e-05	1.41531e-11	6.21702	-0.0120114
ck17-1592	R	FGF18	FGFR3	secreted	FALSE	FALSE	FALSE	TRUE	FALSE	0.189	0.289435	0.864983	FALSE	0.033033	0.0687864	0.0176161	0.0124771	3.52962e-05	2.14088e-11	6.21714	0.015704
ck17-1592	R	WNT10B	FZD8_LRP5	secreted	FALSE	TRUE	FALSE	FALSE	FALSE	0.053	0.102947	1.69495	TRUE	0.002002	0.00552719	0.0179248	0.00785496	3.52966e-05	2.14088e-11	6.21714	-0.0144254
ck17-1294	R	CGA	TSHR	secreted	FALSE	FALSE	FALSE	TRUE	FALSE	0.062	0.192464	1.69291	FALSE	0.121121	0.26089	0.00759049	-0.000591576	2.33591e-05	1.41531e-11	6.21761	0.0456101
ck17-1592	R	WNT9B	LRP5	secreted	FALSE	FALSE	FALSE	TRUE	FALSE	0.208	0.310726	0.809699	FALSE	0.035035	0.0722938	0.01354	0.00872548	3.53554e-05	2.14088e-11	6.21786	-0.0102117
ck17-1592	R	WNT10B	FZD9_LRP5	secreted	FALSE	TRUE	FALSE	FALSE	FALSE	0.202	0.303767	0.822277	TRUE	0.014014	0.0321213	0.0134346	0.00854222	3.54003e-05	2.14088e-11	6.21841	-1.8303e-05
ck17-1294	R	BMP5	BMPR1B_ACVR2A	secreted	FALSE	FALSE	FALSE	TRUE	FALSE	0.513	0.762186	-0.156399	FALSE	0.511512	0.764405	-0.000892628	-0.000135702	2.34229e-05	1.41531e-11	6.21879	-0.0107075
ck17-1294	R	NTF3	NTRK3	secreted	FALSE	FALSE	FALSE	TRUE	FALSE	0.351	0.59135	0.300135	FALSE	0.365365	0.593719	0.00124963	-0.000204354	2.34685e-05	1.41531e-11	6.21963	-0.0203483
ck17-5	R	PYY	NPY2R	secreted	FALSE	FALSE	FALSE	TRUE	FALSE	0.151	0.339294	1.04726	FALSE	0.184184	0.353927	0.00287442	-0.000438501	1.00072e-05	6.03478e-12	6.21965	-0.0019571
ck17-1592	R	WNT9B	FZD8_LRP5	secreted	FALSE	FALSE	FALSE	TRUE	FALSE	0.876	0.921952	-1.08895	FALSE	0.655656	0.766295	-0.00309843	0.00339264	3.55316e-05	2.14088e-11	6.22002	-0.00626634
ck17-1294	R	WNT9A	FZD5_LRP5	secreted	FALSE	FALSE	FALSE	TRUE	FALSE	0.185	0.396934	0.872929	FALSE	0.184184	0.357892	0.00395572	-0.000275121	2.34907e-05	1.41531e-11	6.22004	0.00898287
ck17-1592	R	VIP	VIPR2	secreted	FALSE	FALSE	FALSE	TRUE	FALSE	0.511	0.61592	-0.285079	FALSE	0.315315	0.439455	0.000735645	0.00243518	3.5541e-05	2.14088e-11	6.22014	-0.00341983
ck17-1592	R	LEP	LEPR	secreted	FALSE	FALSE	FALSE	TRUE	FALSE	0.231	0.337452	0.60454	FALSE	0.306306	0.430667	0.00181704	-0.00178901	3.55805e-05	2.14088e-11	6.22062	-0.0113004
ck17-1294	R	WNT9B	FZD6_LRP5	secreted	FALSE	FALSE	FALSE	TRUE	FALSE	0.112	0.283203	1.2849	FALSE	0.0890891	0.207404	0.00641687	0.000183014	2.35384e-05	1.41531e-11	6.22093	0.0031163
ck17-1592	R	WNT8A	FZD7_LRP5	secreted	FALSE	FALSE	FALSE	TRUE	FALSE	0.563	0.663461	-0.162591	FALSE	0.212212	0.318618	0.00497481	0.0059459	3.56721e-05	2.14088e-11	6.22174	0.0653374
ck17-1592	R	WNT7A	FZD4_LRP6	secreted	TRUE	FALSE	FALSE	FALSE	TRUE	0.007	0.0196372	2.91905	TRUE	0.00900901	0.021581	0.0143846	-0.00306684	3.57422e-05	2.14088e-11	6.22259	0.0208808
ck17-1294	R	SLURP1	CHRNE	secreted	FALSE	FALSE	FALSE	TRUE	FALSE	0.652	0.878364	-0.482249	FALSE	0.773774	0.999713	-0.0040308	-0.00168562	2.36489e-05	1.41531e-11	6.22296	-0.014935
ck17-1592	R	WNT9B	FZD4_LRP6	secreted	FALSE	FALSE	FALSE	TRUE	FALSE	0.652	0.739213	-0.522123	FALSE	0.405405	0.537728	0.000429015	0.00355299	3.57987e-05	2.14088e-11	6.22328	-0.00699922
ck17-1294	R	WNT8B	FZD3_LRP6	secreted	FALSE	FALSE	FALSE	TRUE	FALSE	0.076	0.216994	1.51132	FALSE	0.0560561	0.139334	0.00788294	0.000527739	2.3685e-05	1.41531e-11	6.22362	-0.0125177
ck17-1592	R	WNT11	FZD3	secreted	FALSE	FALSE	FALSE	TRUE	FALSE	0.531	0.630911	-0.0964787	FALSE	0.385385	0.518075	0.00276777	0.00334545	3.58517e-05	2.14088e-11	6.22392	0.00807308
ck17-1294	R	GDF6	BMPR1B_ACVR2B	secreted	FALSE	FALSE	FALSE	TRUE	FALSE	0.224	0.445253	0.656733	FALSE	0.193193	0.370981	0.00339584	0.000197384	2.37194e-05	1.41531e-11	6.22425	-0.00975228
ck17-1592	R	CCL7	ACKR1	secreted	FALSE	FALSE	FALSE	TRUE	FALSE	0.462	0.567211	-0.120077	FALSE	0.563564	0.691646	-0.00193574	-0.00121575	3.59529e-05	2.14088e-11	6.22514	-0.00603101
ck17-1592	R	WNT3	FZD3_LRP6	secreted	TRUE	FALSE	FALSE	FALSE	TRUE	0.001	0.00398241	4.89619	TRUE	0.013013	0.0299563	0.0190566	-0.0103122	3.59795e-05	2.14088e-11	6.22546	0.00663276
ck17-1294	R	WNT7A	FZD5_LRP5	secreted	FALSE	FALSE	FALSE	TRUE	FALSE	0.618	0.849023	-0.352698	FALSE	0.623624	0.868344	-0.00053746	0.00118296	2.37937e-05	1.41531e-11	6.22561	-0.0170447
ck17-1592	R	TNFSF18	TNFRSF18	secreted	FALSE	FALSE	FALSE	TRUE	FALSE	0.366	0.473559	0.023782	FALSE	0.662663	0.772218	-0.00463669	-0.00477937	3.59935e-05	2.14088e-11	6.22563	-0.00557075
ck17-1592	R	VEGFD	FLT4_KDR	secreted	FALSE	FALSE	FALSE	TRUE	FALSE	0.398	0.505068	-0.0144281	FALSE	0.166166	0.261564	0.00238782	0.00247449	3.60862e-05	2.14088e-11	6.22675	-0.00461813
ck17-1294	R	ANGPT2	TEK	secreted	FALSE	FALSE	FALSE	TRUE	FALSE	0.03	0.112231	2.01048	FALSE	0.035035	0.0940886	0.00904161	-0.000781464	2.38723e-05	1.41531e-11	6.22704	0.00735113
ck17-19	NR	NRG4	ERBB2_ERBB4	secreted	FALSE	FALSE	FALSE	TRUE	FALSE	0.164	0.311063	-0.168115	FALSE	0.251251	0.401577	-0.000757377	-0.000308113	7.14156e-06	4.23272e-12	6.22717	-0.000760371
ck17-1294	R	WNT8B	FZD6_LRP5	secreted	FALSE	FALSE	FALSE	TRUE	FALSE	0.919	1	-1.43994	FALSE	0.903904	1	-0.00701547	2.34436e-05	2.38958e-05	1.41531e-11	6.22747	0.00180548
ck17-1592	R	WNT8A	LRP5	secreted	FALSE	FALSE	FALSE	TRUE	FALSE	0.522	0.623489	0.144276	FALSE	0.158158	0.250942	0.00889065	0.00802234	3.62217e-05	2.14088e-11	6.22838	0.0128926
ck17-1294	R	CCL8	ACKR1	secreted	FALSE	FALSE	FALSE	TRUE	FALSE	0.485	0.737099	-0.0547585	FALSE	0.543544	0.800868	-0.000751832	-0.000483871	2.39464e-05	1.41531e-11	6.22839	-0.00928054
ck17-1294	R	WNT10A	FZD8_LRP5	secreted	FALSE	FALSE	FALSE	TRUE	FALSE	0.145	0.336871	1.07107	FALSE	0.0980981	0.221702	0.0052651	2.34327e-05	2.39499e-05	1.41531e-11	6.22845	-0.00624735
ck17-1592	R	WNT11	FZD5	secreted	FALSE	FALSE	FALSE	TRUE	FALSE	0.197	0.299372	0.828738	FALSE	0.0670671	0.125692	0.00967316	0.00468406	3.62417e-05	2.14088e-11	6.22862	0.042963
ck17-7	NR	CCL25	ACKR4	secreted	FALSE	FALSE	FALSE	TRUE	FALSE	0.023	0.0996854	2.50189	FALSE	0.159159	0.362552	0.00371862	-0.00144547	4.2604e-06	2.5082e-12	6.23009	-0.0045686
ck17-1294	R	GRP	GRPR	secreted	FALSE	FALSE	FALSE	TRUE	FALSE	0.435	0.681702	0.0217625	FALSE	0.477477	0.726854	0.00014636	3.95283e-05	2.40978e-05	1.41531e-11	6.23113	0.0354557
ck17-12e6	NR	RLN3	RXFP1	secreted	FALSE	FALSE	FALSE	TRUE	FALSE	0.444	0.780893	-0.372087	FALSE	0.418418	0.743015	-0.00147376	-0.00056221	6.00173e-06	3.52442e-12	6.23119	-0.00147237
ck17-1592	R	BMP8B	BMPR1A_ACVR2A	secreted	FALSE	FALSE	TRUE	FALSE	TRUE	0.006	0.0174176	3.50186	FALSE	0.175175	0.272514	0.00685159	-0.0142992	3.64802e-05	2.14088e-11	6.23147	0.00296433
ck17-1592	R	CCL7	CCR2	secreted	FALSE	TRUE	FALSE	FALSE	FALSE	0.032	0.0679893	2.56507	TRUE	0.015015	0.0342678	0.0164707	0.000971647	3.65102e-05	2.14088e-11	6.23182	-0.00426503
ck17-7	NR	CCL25	CCR9	secreted	FALSE	FALSE	FALSE	TRUE	FALSE	0.043	0.161205	2.17722	FALSE	0.145145	0.339239	0.002718	-0.00178623	4.27994e-06	2.5082e-12	6.23208	-0.00430546
ck17-1294	R	CXCL2	CXCR2	secreted	FALSE	FALSE	FALSE	TRUE	FALSE	0.71	0.922431	-0.623094	FALSE	0.683684	0.922228	-0.00301548	4.84766e-05	2.41801e-05	1.41531e-11	6.23261	-0.019355
ck17-1592	R	WNT10B	FZD7_LRP5	secreted	FALSE	TRUE	FALSE	FALSE	FALSE	0.341	0.451533	0.400729	TRUE	0.01001	0.0237291	0.0150179	0.0125937	3.65963e-05	2.14088e-11	6.23285	0.0913049
ck17-1592	R	GNRH1	GNRHR	secreted	FALSE	FALSE	FALSE	TRUE	FALSE	0.21	0.312535	0.74147	FALSE	0.156156	0.249505	0.00418251	-0.000303547	3.66052e-05	2.14088e-11	6.23295	-0.00712923
ck17-1592	R	WNT8A	FZD4_LRP5	secreted	FALSE	FALSE	FALSE	TRUE	FALSE	0.656	0.74057	-0.461068	FALSE	0.412412	0.545206	0.00125921	0.00404947	3.66236e-05	2.14088e-11	6.23317	0.0836026
ck17-1294	R	CNTF	CNTFR_LIFR_IL6ST	secreted	TRUE	FALSE	FALSE	FALSE	TRUE	0.009	0.0445119	2.9081	TRUE	0.013013	0.0387751	0.0145898	0.000273274	2.42356e-05	1.41531e-11	6.2336	-0.0114731
ck17-1294	R	WNT9B	FZD4_LRP6	secreted	FALSE	FALSE	FALSE	TRUE	FALSE	0.156	0.353422	1.04317	FALSE	0.161161	0.323423	0.00555517	0.000412271	2.43055e-05	1.41531e-11	6.23485	-0.0128566
ck17-1592	R	VEGFD	KDR	secreted	FALSE	FALSE	FALSE	TRUE	FALSE	0.36	0.468089	0.261857	FALSE	0.1001	0.175038	0.00742682	0.00583901	3.67679e-05	2.14088e-11	6.23488	-0.000648416
ck17-1294	R	WNT10B	LRP5	secreted	FALSE	FALSE	FALSE	TRUE	FALSE	0.171	0.375171	0.913626	FALSE	0.165165	0.327875	0.00448596	-1.94228e-05	2.43179e-05	1.41531e-11	6.23507	-0.00149398
ck17-5	R	RLN1	RXFP3	secreted	FALSE	FALSE	FALSE	TRUE	FALSE	0.362	0.627317	0.184992	FALSE	0.463463	0.731079	-0.00103233	-0.00162813	1.03726e-05	6.03478e-12	6.23523	0.0200129
ck17-1592	R	WNT3A	FZD3_LRP6	secreted	TRUE	FALSE	FALSE	FALSE	TRUE	0.001	0.00398241	6.81998	TRUE	0.002002	0.00552719	0.0242006	-0.0172059	3.68613e-05	2.14088e-11	6.23598	0.0391145
ck17-1294	R	WNT8B	FZD4_LRP6	secreted	TRUE	FALSE	FALSE	FALSE	TRUE	0.004	0.0234378	2.79997	TRUE	0.004004	0.0133679	0.0144427	0.000596885	2.44531e-05	1.41531e-11	6.23748	-0.0144392
ck17-1294	R	WNT1	FZD3_LRP6	secreted	FALSE	FALSE	FALSE	TRUE	FALSE	0.384	0.622507	0.208328	FALSE	0.452452	0.700372	0.0009511	-7.97284e-05	2.44837e-05	1.41531e-11	6.23803	0.0112985
ck17-1294	R	CCL24	ACKR2	secreted	FALSE	FALSE	FALSE	TRUE	FALSE	0.775	0.968086	-0.817724	FALSE	0.822823	1	-0.00396856	7.86333e-05	2.4496e-05	1.41531e-11	6.23824	-0.00309688
ck17-1592	R	FLT3LG	FLT3	secreted	FALSE	FALSE	FALSE	TRUE	FALSE	0.405	0.511902	0.200939	FALSE	0.444444	0.577959	0.00114083	-8.34476e-05	3.71218e-05	2.14088e-11	6.23904	0.0888833
ck17-1294	R	WNT9B	FZD3_LRP5	secreted	FALSE	FALSE	FALSE	TRUE	FALSE	0.729	0.942082	-0.685167	FALSE	0.686687	0.922228	-0.00322616	0.00016807	2.45409e-05	1.41531e-11	6.23904	0.0336525
ck17-1294	R	WNT11	FZD8	secreted	FALSE	TRUE	FALSE	FALSE	FALSE	0.016	0.0705257	2.32857	TRUE	0.00700701	0.0219473	0.0111977	-0.000355661	2.46171e-05	1.41531e-11	6.24039	0.00210165
ck17-1294	R	WNT9B	FZD7_LRP5	secreted	FALSE	FALSE	FALSE	TRUE	FALSE	0.167	0.369731	0.916872	FALSE	0.144144	0.298657	0.0049598	0.000408603	2.46396e-05	1.41531e-11	6.24078	0.0128849
ck17-1294	R	SLURP1	CHRNB1	secreted	FALSE	FALSE	FALSE	TRUE	FALSE	0.345	0.58869	0.42522	FALSE	0.512513	0.765123	-0.000579345	-0.00269165	2.46766e-05	1.41531e-11	6.24143	-0.0110891
ck17-1294	R	WNT8B	FZD4_LRP5	secreted	FALSE	FALSE	FALSE	TRUE	FALSE	0.543	0.790656	-0.187319	FALSE	0.526527	0.782862	-0.00063168	0.000298873	2.46784e-05	1.41531e-11	6.24147	-0.0114146
ck17-1294	R	TNFSF11	TNFRSF11A	secreted	FALSE	FALSE	FALSE	TRUE	FALSE	0.32	0.55581	0.4727	FALSE	0.44044	0.685389	0.000945189	-0.00140446	2.47079e-05	1.41531e-11	6.24198	0.0516084
ck17-1592	R	BMP8A	BMPR1A_ACVR2B	secreted	TRUE	FALSE	FALSE	FALSE	TRUE	0.001	0.00398241	5.10812	TRUE	0.00500501	0.0127568	0.0238374	-0.00739772	3.73909e-05	2.14088e-11	6.24217	0.010669
ck17-5	R	PYY	NPY5R	secreted	FALSE	FALSE	FALSE	TRUE	FALSE	0.701	0.938617	-0.416279	FALSE	0.616617	0.899654	-0.00153133	-0.000178628	1.05592e-05	6.03478e-12	6.24297	-0.00147972
ck17-1294	R	INHA_INHBA	ACVR2A	secreted	FALSE	FALSE	FALSE	TRUE	FALSE	0.162	0.364188	0.974948	FALSE	0.144144	0.298657	0.00549508	0.000642916	2.4769e-05	1.41531e-11	6.24306	0.0367454
ck17-1592	R	CXCL11	CXCR3	secreted	TRUE	FALSE	FALSE	FALSE	TRUE	0.02	0.0466176	2.33222	TRUE	0.00800801	0.0193872	0.0107167	-0.00358524	3.76057e-05	2.14088e-11	6.24466	0.00681248
ck17-1592	R	FGF18	FGFR1	secreted	FALSE	TRUE	FALSE	FALSE	FALSE	0.072	0.130872	1.53586	TRUE	0.014014	0.0321213	0.0189728	0.00954687	3.76661e-05	2.14088e-11	6.24536	0.00743097
ck17-1294	R	CLCF1	CNTFR_LIFR_IL6ST	secreted	FALSE	FALSE	FALSE	TRUE	FALSE	0.498	0.749827	-0.0211061	FALSE	0.617618	0.863254	-0.000333863	-0.000228441	2.49486e-05	1.41531e-11	6.24619	-0.000393429
ck17-1592	R	WNT3	FZD1_LRP6	secreted	TRUE	FALSE	FALSE	FALSE	TRUE	0.001	0.00398241	4.80662	TRUE	0.013013	0.0299563	0.0181706	-0.0113759	3.77862e-05	2.14088e-11	6.24674	0.0166738
ck17-5	R	CCL25	CCR9	secreted	FALSE	FALSE	FALSE	TRUE	FALSE	0.544	0.806604	-0.277584	FALSE	0.57958	0.858204	-0.00130688	-0.000400504	1.06618e-05	6.03478e-12	6.24717	-0.00436026
ck17-1592	R	FGF7	FGFR2	secreted	TRUE	FALSE	FALSE	FALSE	TRUE	0.001	0.00398241	4.66646	TRUE	0	0	0.0202429	-0.00845691	3.78254e-05	2.14088e-11	6.24719	-0.0149382
ck17-1592	R	WNT10B	FZD4_LRP6	secreted	FALSE	FALSE	FALSE	TRUE	FALSE	0.344	0.453988	0.349355	FALSE	0.0740741	0.136574	0.0101912	0.00804135	3.78693e-05	2.14088e-11	6.2477	0.0626466
ck17-1592	R	CD40LG	ITGA2B_ITGB3	secreted	FALSE	FALSE	FALSE	TRUE	FALSE	0.146	0.234934	1.00608	FALSE	0.028028	0.0597706	0.00934467	0.0031522	3.78846e-05	2.14088e-11	6.24787	0.0757222
ck17-1294	R	BMP5	BMPR1B_ACVR2B	secreted	FALSE	FALSE	FALSE	TRUE	FALSE	0.764	0.961757	-0.744157	FALSE	0.758759	0.988135	-0.00375868	-3.25631e-05	2.50718e-05	1.41531e-11	6.24833	0.0400181
ck17-1294	R	WNT16	FZD3_LRP5	secreted	FALSE	FALSE	FALSE	TRUE	FALSE	0.146	0.337582	1.014	FALSE	0.142142	0.29576	0.00538874	0.000303791	2.51478e-05	1.41531e-11	6.24965	-0.0113748
ck17-1592	R	WNT10B	FZD4_LRP5	secreted	FALSE	FALSE	FALSE	TRUE	FALSE	0.198	0.300029	0.852115	FALSE	0.032032	0.0670526	0.0144081	0.00915161	3.80528e-05	2.14088e-11	6.2498	0.0325051
ck17-21	NR	WNT8A	FZD8_LRP5	secreted	FALSE	FALSE	FALSE	TRUE	FALSE	0.572	0.860984	-0.559891	FALSE	0.607608	0.91773	-0.00159638	-0.000658586	2.80548e-06	1.57146e-12	6.2517	-0.00201739
ck17-1294	R	VEGFD	KDR	secreted	FALSE	FALSE	FALSE	TRUE	FALSE	0.113	0.284744	1.19283	FALSE	0.147147	0.303594	0.00600991	1.38331e-05	2.52684e-05	1.41531e-11	6.25173	-0.0165269
ck17-1592	R	CD70	CD27	secreted	FALSE	FALSE	FALSE	TRUE	FALSE	0.241	0.347575	0.559784	FALSE	0.630631	0.750257	-0.00144502	-0.00490902	3.82925e-05	2.14088e-11	6.25252	-0.00176546
ck17-5	R	CCL27	CCR3	secreted	FALSE	FALSE	FALSE	TRUE	FALSE	0.371	0.634376	0.230396	FALSE	0.391391	0.643816	0.000490454	-0.000266877	1.0805e-05	6.03478e-12	6.25296	-0.00581969
ck17-1294	R	NPFF	NPFFR1	secreted	FALSE	FALSE	FALSE	TRUE	FALSE	0.269	0.500601	0.595431	FALSE	0.249249	0.447613	0.0030409	4.18516e-05	2.53691e-05	1.41531e-11	6.25345	0.0242814
ck17-1294	R	WNT16	FZD4_LRP6	secreted	FALSE	FALSE	FALSE	TRUE	FALSE	0.076	0.216994	1.42274	FALSE	0.131131	0.277567	0.00733654	0.000170521	2.53691e-05	1.41531e-11	6.25345	0.0294947
ck17-1294	R	WNT9B	FZD9_LRP5	secreted	FALSE	FALSE	FALSE	TRUE	FALSE	0.83	1	-0.923276	FALSE	0.794795	1	-0.0044476	0.000203289	2.53751e-05	1.41531e-11	6.25356	-0.0102824
ck17-1592	R	CTSG	PARD3	secreted	FALSE	FALSE	FALSE	TRUE	FALSE	0.206	0.308319	0.805409	FALSE	0.036036	0.0738808	0.0177584	0.0127659	3.84239e-05	2.14088e-11	6.25401	0.0162735
ck17-5	R	CRH	CRHR1	secreted	FALSE	FALSE	FALSE	TRUE	FALSE	0.7	0.938617	-0.484253	FALSE	0.591592	0.869897	-0.00213014	-0.000536022	1.08367e-05	6.03478e-12	6.25424	-0.00204862
ck17-1294	R	CORT	SSTR2	secreted	FALSE	FALSE	FALSE	TRUE	FALSE	0.477	0.727974	0.011462	FALSE	0.572573	0.821396	0.000406726	0.000348916	2.5438e-05	1.41531e-11	6.25463	-0.0340238
ck17-1592	R	GCG	GIPR	secreted	FALSE	FALSE	FALSE	TRUE	FALSE	0.384	0.491632	0.183599	FALSE	0.168168	0.263933	0.00762702	0.00648794	3.84921e-05	2.14088e-11	6.25478	0.00524187
ck17-1294	R	IL17C	IL17RA_IL17RE	secreted	FALSE	FALSE	FALSE	TRUE	FALSE	0.192	0.40835	0.857858	FALSE	0.164164	0.327215	0.00488111	0.000551608	2.54709e-05	1.41531e-11	6.25519	-0.0084572
ck17-1294	R	CCL17	CCR4	secreted	FALSE	TRUE	FALSE	FALSE	FALSE	0.011	0.0516045	2.56309	TRUE	0.004004	0.0133679	0.0136374	0.000700602	2.54759e-05	1.41531e-11	6.25528	-0.0336812
ck17-1294	R	WNT6	FZD3_LRP5	secreted	FALSE	FALSE	FALSE	TRUE	FALSE	0.17	0.374668	0.994903	FALSE	0.136136	0.28651	0.00559806	0.000574557	2.54948e-05	1.41531e-11	6.2556	-0.00572079
ck17-1592	R	WNT10B	FZD5_LRP6	secreted	FALSE	TRUE	FALSE	FALSE	FALSE	0.036	0.0751779	1.87554	TRUE	0.004004	0.0104735	0.0211696	0.00951798	3.8594e-05	2.14088e-11	6.25593	0.0377905
ck17-1294	R	WNT10B	FZD7_LRP5	secreted	FALSE	FALSE	FALSE	TRUE	FALSE	0.097	0.255919	1.33596	FALSE	0.0650651	0.157464	0.00719797	0.000447564	2.55312e-05	1.41531e-11	6.25622	0.0196321
ck17-1592	R	WNT2	FZD7_LRP5	secreted	FALSE	FALSE	FALSE	TRUE	FALSE	0.046	0.0912516	1.79398	FALSE	0.0640641	0.121348	0.0114105	0.000253394	3.86788e-05	2.14088e-11	6.25688	-0.0205551
ck17-1294	R	WNT10B	FZD3_LRP5	secreted	FALSE	FALSE	FALSE	TRUE	FALSE	0.031	0.11538	1.93366	FALSE	0.029029	0.0794109	0.010397	0.000617656	2.55776e-05	1.41531e-11	6.25701	-0.00126344
ck17-1592	R	WNT7A	FZD8_LRP5	secreted	TRUE	FALSE	FALSE	FALSE	TRUE	0.003	0.00964503	3.11829	TRUE	0.003003	0.00802648	0.0166965	-0.00270823	3.87241e-05	2.14088e-11	6.25739	0.0322632
ck17-208	NR	IL17B	IL17RB	secreted	FALSE	FALSE	FALSE	TRUE	FALSE	0.621	0.939123	-0.5268	FALSE	0.647648	0.988337	-0.00205005	-0.000685379	6.71069e-06	3.70689e-12	6.25776	-0.00206589
ck17-1294	R	PTN	ALK	secreted	FALSE	TRUE	FALSE	FALSE	FALSE	0.027	0.104769	2.05824	TRUE	0.00600601	0.0193908	0.0102901	-0.000145513	2.57067e-05	1.41531e-11	6.25919	0.0805919
ck17-1592	R	WNT6	FZD5_LRP6	secreted	FALSE	FALSE	FALSE	TRUE	FALSE	0.326	0.439006	0.413244	FALSE	0.03003	0.0633614	0.0142116	0.011633	3.89365e-05	2.14088e-11	6.25977	-0.00335012
ck17-1294	R	WNT9B	FZD3_LRP6	secreted	FALSE	FALSE	FALSE	TRUE	FALSE	0.615	0.847295	-0.387449	FALSE	0.55956	0.809845	-0.00144456	0.000521397	2.57466e-05	1.41531e-11	6.25987	0.0260399
ck17-1592	R	CTSG	F2RL2	secreted	FALSE	TRUE	FALSE	FALSE	FALSE	0.066	0.122351	1.61533	TRUE	0.004004	0.0104735	0.0166721	0.00657916	3.90402e-05	2.14088e-11	6.26092	-0.0102455
ck17-1294	R	WNT16	FZD3_LRP6	secreted	FALSE	FALSE	FALSE	TRUE	FALSE	0.119	0.295274	1.19442	FALSE	0.114114	0.249827	0.00638358	0.000308664	2.58681e-05	1.41531e-11	6.26191	-0.0135237
ck17-1592	R	RARRES2	CMKLR1	secreted	FALSE	FALSE	FALSE	TRUE	FALSE	0.189	0.289435	0.81056	FALSE	0.306306	0.430667	0.00237955	-0.00269436	3.91847e-05	2.14088e-11	6.26253	0.0181411
ck17-1294	R	WNT8B	FZD7_LRP5	secreted	FALSE	FALSE	FALSE	TRUE	FALSE	0.808	0.990649	-0.87899	FALSE	0.760761	0.989865	-0.00463105	-0.000156518	2.59136e-05	1.41531e-11	6.26268	0.0255791
ck17-1592	R	PTN	ALK	secreted	FALSE	FALSE	FALSE	TRUE	FALSE	0.24	0.346448	0.583626	FALSE	0.331331	0.458966	0.00225558	-0.00140199	3.9275e-05	2.14088e-11	6.26352	0.0444457
ck17-1294	R	WNT10B	FZD9_LRP5	secreted	FALSE	FALSE	FALSE	TRUE	FALSE	0.059	0.186727	1.63834	FALSE	0.0580581	0.143099	0.00910533	0.00074372	2.6048e-05	1.41531e-11	6.26492	0.000893909
ck17-1294	R	WNT1	FZD7_LRP5	secreted	FALSE	FALSE	FALSE	TRUE	FALSE	0.069	0.203787	1.56308	FALSE	0.047047	0.120615	0.00837829	0.000398032	2.60659e-05	1.41531e-11	6.26522	-0.00196139
ck17-1294	R	WNT16	FZD9_LRP5	secreted	FALSE	FALSE	FALSE	TRUE	FALSE	0.413	0.656391	0.118307	FALSE	0.349349	0.577921	0.00119459	0.000590483	2.60745e-05	1.41531e-11	6.26536	-0.0124761
ck17-1592	R	CTSG	F2RL1	secreted	FALSE	TRUE	FALSE	FALSE	FALSE	0.052	0.101628	1.58404	TRUE	0	0	0.0248876	0.0149326	3.94951e-05	2.14088e-11	6.26595	0.0233052
ck17-1592	R	WNT2	LRP6	secreted	FALSE	FALSE	FALSE	TRUE	FALSE	0.023	0.0514175	1.95306	FALSE	0.033033	0.0687864	0.0132252	0.00094875	3.95104e-05	2.14088e-11	6.26612	0.00979526
ck17-1294	R	WNT10B	FZD3_LRP6	secreted	FALSE	TRUE	FALSE	FALSE	FALSE	0.015	0.0669266	2.34731	TRUE	0.011011	0.033489	0.0126787	0.000680932	2.61253e-05	1.41531e-11	6.26621	0.0188813
ck17-1294	R	CCL22	ACKR2	secreted	FALSE	FALSE	FALSE	TRUE	FALSE	0.041	0.143108	1.84859	FALSE	0.042042	0.110089	0.00983731	0.000386775	2.61355e-05	1.41531e-11	6.26638	0.0153567
ck17-1294	R	WNT6	FZD9_LRP5	secreted	FALSE	FALSE	FALSE	TRUE	FALSE	0.255	0.489533	0.638517	FALSE	0.236236	0.427905	0.0038729	0.000607797	2.61486e-05	1.41531e-11	6.2666	0.0221844
ck17-1294	R	WNT10B	FZD4_LRP5	secreted	FALSE	FALSE	FALSE	TRUE	FALSE	0.495	0.747624	0.0145274	FALSE	0.50951	0.764405	0.000538496	0.000464138	2.61989e-05	1.41531e-11	6.26743	0.0565481
ck17-5	R	NRG3	ERBB4	secreted	FALSE	FALSE	FALSE	TRUE	FALSE	0.078	0.206601	1.66158	FALSE	0.0760761	0.165779	0.00536105	-0.000192847	1.11725e-05	6.03478e-12	6.26749	-0.00186078
ck17-5	R	NRG3	ERBB2_ERBB4	secreted	FALSE	FALSE	FALSE	TRUE	FALSE	0.078	0.206601	1.66158	FALSE	0.0760761	0.165779	0.00536105	-0.000192847	1.11725e-05	6.03478e-12	6.26749	-0.00186078
ck17-1592	R	WNT3A	FZD1_LRP6	secreted	TRUE	FALSE	FALSE	FALSE	TRUE	0.001	0.00398241	5.69817	TRUE	0.013013	0.0299563	0.0171378	-0.0187502	3.96667e-05	2.14088e-11	6.26784	0.0318088
ck17-1294	R	WNT10B	FZD4_LRP6	secreted	FALSE	FALSE	FALSE	TRUE	FALSE	0.748	0.953128	-0.715079	FALSE	0.766767	0.995036	-0.00346162	0.000205233	2.62954e-05	1.41531e-11	6.26903	-0.00868206
ck17-1294	R	WNT16	FZD6_LRP5	secreted	FALSE	FALSE	FALSE	TRUE	FALSE	0.042	0.1459	1.63481	FALSE	0.024024	0.0677376	0.00881628	0.00042808	2.63272e-05	1.41531e-11	6.26955	0.0168789
ck17-208	NR	CCL7	ACKR2	secreted	FALSE	FALSE	FALSE	TRUE	FALSE	0.916	1	-0.848105	FALSE	0.867868	1	-0.00338008	-0.00114698	6.93292e-06	3.70689e-12	6.27191	-0.00332627
ck17-1294	R	WNT7A	FZD9_LRP5	secreted	FALSE	FALSE	FALSE	TRUE	FALSE	0.337	0.579132	0.326852	FALSE	0.465465	0.713002	-0.000506157	-0.00218787	2.6473e-05	1.41531e-11	6.27195	0.0213832
ck17-1592	R	WNT3	FZD5_LRP5	secreted	TRUE	FALSE	FALSE	FALSE	TRUE	0.001	0.00398241	5.33619	TRUE	0.011011	0.0258329	0.0213869	-0.0123976	4.00841e-05	2.14088e-11	6.27238	0.00562457
ck17-5	R	RLN3	RXFP4	secreted	FALSE	FALSE	FALSE	TRUE	FALSE	0.816	1	-0.585292	FALSE	0.55956	0.837359	-0.00272873	-0.000760704	1.13062e-05	6.03478e-12	6.27265	-0.00271708
ck17-1592	R	FGF17	FGFR1	secreted	FALSE	FALSE	FALSE	TRUE	FALSE	0.031	0.0660417	2.58872	FALSE	0.349349	0.477694	0.0022243	-0.0141852	4.01811e-05	2.14088e-11	6.27343	-0.0105414
ck17-1294	R	WNT1	FZD9_LRP5	secreted	FALSE	TRUE	FALSE	FALSE	FALSE	0.017	0.0740388	2.49378	TRUE	0.00700701	0.0219473	0.0134544	0.000590759	2.6608e-05	1.41531e-11	6.27416	-0.0118505
ck17-1592	R	WNT9B	FZD9_LRP5	secreted	FALSE	FALSE	FALSE	TRUE	FALSE	0.854	0.909966	-1.0686	FALSE	0.626627	0.748288	-0.00285104	0.00393003	4.02684e-05	2.14088e-11	6.27437	-0.00685683
ck17-1592	R	GDF7	BMPR1A_ACVR2A	secreted	FALSE	FALSE	FALSE	TRUE	FALSE	0.595	0.688879	-0.357212	FALSE	0.960961	0.992491	-0.0109916	-0.00872403	4.02985e-05	2.14088e-11	6.2747	-0.00968313
ck17-1294	R	CCL22	CCR4	secreted	FALSE	FALSE	FALSE	TRUE	FALSE	0.57	0.816124	-0.204084	FALSE	0.498498	0.751842	-0.000766649	0.00028679	2.66441e-05	1.41531e-11	6.27475	0.0443818
ck17-1294	R	WNT3	FZD9_LRP5	secreted	FALSE	FALSE	FALSE	TRUE	FALSE	0.137	0.327141	1.0885	FALSE	0.22022	0.406411	0.00383052	-0.00179235	2.66843e-05	1.41531e-11	6.2754	-0.00295919
ck17-1294	R	WNT9B	FZD4_LRP5	secreted	FALSE	TRUE	FALSE	FALSE	FALSE	0.028	0.106942	2.18832	TRUE	0.016016	0.0468676	0.0116434	0.000336494	2.66974e-05	1.41531e-11	6.27562	-0.0101637
ck17-1294	R	BMP5	BMPR1B_BMPR2	secreted	FALSE	FALSE	FALSE	TRUE	FALSE	0.632	0.858873	-0.423146	FALSE	0.643644	0.886141	-0.00212889	5.7933e-05	2.67083e-05	1.41531e-11	6.27579	0.0287115
ck17-1294	R	GDF6	BMPR1B_BMPR2	secreted	FALSE	FALSE	FALSE	TRUE	FALSE	0.145	0.336871	1.07953	FALSE	0.142142	0.29576	0.00608425	0.000504885	2.67118e-05	1.41531e-11	6.27585	-0.0122632
ck17-1592	R	WNT9A	FZD8_LRP6	secreted	TRUE	FALSE	FALSE	FALSE	TRUE	0.003	0.00964503	3.58278	TRUE	0.002002	0.00552719	0.0211822	-0.00159312	4.04098e-05	2.14088e-11	6.27589	0.0485848
ck17-1592	R	WNT7A	FZD5_LRP6	secreted	FALSE	FALSE	TRUE	FALSE	TRUE	0.003	0.00964503	3.14618	FALSE	0.035035	0.0722938	0.0140082	-0.0060026	4.04542e-05	2.14088e-11	6.27637	0.0292026
ck17-1592	R	MSTN	TGFBR1_ACVR2B	secreted	FALSE	FALSE	FALSE	TRUE	FALSE	0.624	0.715141	-0.363096	FALSE	0.397397	0.53064	0.00354603	0.00585703	4.05094e-05	2.14088e-11	6.27696	-0.0129596
ck17-1592	R	CCL3L1	CCR1	secreted	FALSE	TRUE	FALSE	FALSE	FALSE	0.058	0.109964	1.62783	TRUE	0.00500501	0.0127568	0.012842	0.00247516	4.05577e-05	2.14088e-11	6.27748	-0.00392201
ck17-1294	R	PTH2	PTH1R	secreted	FALSE	FALSE	FALSE	TRUE	FALSE	0.957	1	-1.68034	FALSE	0.961962	1	-0.00894488	-0.000237571	2.68519e-05	1.41531e-11	6.27812	-0.00808352
ck17-1294	R	WNT16	FZD4_LRP5	secreted	FALSE	FALSE	FALSE	TRUE	FALSE	0.236	0.464049	0.647236	FALSE	0.189189	0.365202	0.00362287	0.00026364	2.69373e-05	1.41531e-11	6.2795	0.00509078
ck17-1294	R	WNT1	FZD4_LRP6	secreted	FALSE	FALSE	FALSE	TRUE	FALSE	0.85	1	-1.06289	FALSE	0.877878	1	-0.00540685	0.000110923	2.69493e-05	1.41531e-11	6.2797	0.00402864
ck17-1294	R	WNT10A	FZD5_LRP6	secreted	FALSE	FALSE	FALSE	TRUE	FALSE	0.059	0.186727	1.49273	FALSE	0.035035	0.0940886	0.00815732	0.000400471	2.70029e-05	1.41531e-11	6.28056	-0.0302652
ck17-21	NR	WNT8A	FZD9_LRP6	secreted	FALSE	FALSE	FALSE	TRUE	FALSE	0.469	0.770246	-0.307891	FALSE	0.234234	0.484882	-0.00103027	-0.000496995	2.99991e-06	1.57146e-12	6.28081	-0.0010003
ck17-5	R	GUCA2B	GUCY2C	secreted	FALSE	FALSE	FALSE	TRUE	FALSE	0.907	1	-1.04627	FALSE	0.913914	1	-0.00416475	-0.000612935	1.15243e-05	6.03478e-12	6.28095	-0.00427297
ck17-1592	R	TGFB3	ACVR1C_TGFBR2	secreted	FALSE	FALSE	TRUE	FALSE	TRUE	0.002	0.00707589	4.6661	FALSE	0.0700701	0.130247	0.0123099	-0.0175346	4.09091e-05	2.14088e-11	6.28123	0.0160083
ck17-1294	R	SEMA3B	NRP2_PLXNA4	secreted	FALSE	FALSE	FALSE	TRUE	FALSE	0.443	0.690531	0.13019	FALSE	0.511512	0.764405	-0.000218706	-0.000895754	2.70446e-05	1.41531e-11	6.28123	-0.0212868
ck17-1294	R	WNT16	FZD7_LRP5	secreted	FALSE	TRUE	FALSE	FALSE	FALSE	0.011	0.0516045	2.43133	TRUE	0.003003	0.0103554	0.0131649	0.000507939	2.71002e-05	1.41531e-11	6.28212	0.0323907
ck17-1592	R	BMP8B	BMPR1A_BMPR2	secreted	FALSE	FALSE	TRUE	FALSE	TRUE	0.002	0.00707589	5.59305	FALSE	0.0790791	0.144464	0.0112858	-0.0245376	4.10238e-05	2.14088e-11	6.28244	0.0188242
ck17-1294	R	FGF1	FGFR4	secreted	FALSE	FALSE	FALSE	TRUE	FALSE	0.885	1	-1.17226	FALSE	0.855856	1	-0.0057864	0.000320533	2.71395e-05	1.41531e-11	6.28275	-0.0105817
ck17-1592	R	GDF6	BMPR1A_ACVR2A	secreted	FALSE	FALSE	FALSE	TRUE	FALSE	0.081	0.143287	1.32116	FALSE	0.03003	0.0633614	0.0145358	0.00606086	4.1149e-05	2.14088e-11	6.28377	0.0195615
ck17-1592	R	WNT6	FZD8_LRP5	secreted	FALSE	TRUE	FALSE	FALSE	FALSE	0.059	0.111593	1.68202	TRUE	0	0	0.0209731	0.0101812	4.11657e-05	2.14088e-11	6.28394	0.0475256
ck17-1294	R	WNT7A	FZD4_LRP5	secreted	FALSE	FALSE	FALSE	TRUE	FALSE	0.093	0.250345	1.46239	FALSE	0.18018	0.352443	0.00493467	-0.00269476	2.72183e-05	1.41531e-11	6.28401	0.108434
ck17-1294	R	WNT11	FZD5	secreted	FALSE	FALSE	FALSE	TRUE	FALSE	0.174	0.380039	0.872714	FALSE	0.323323	0.544681	6.74044e-05	-0.00448615	2.72243e-05	1.41531e-11	6.28411	-0.022073
ck17-1592	R	WNT11	FZD2	secreted	FALSE	FALSE	FALSE	TRUE	FALSE	0.555	0.655007	-0.0864217	FALSE	0.291291	0.413571	0.00416931	0.00472397	4.11905e-05	2.14088e-11	6.28421	0.00868827
ck17-1592	R	WNT6	FZD7_LRP6	secreted	FALSE	TRUE	FALSE	FALSE	FALSE	0.053	0.102947	1.65459	TRUE	0	0	0.0244849	0.0138651	4.11952e-05	2.14088e-11	6.28426	0.035649
ck17-1592	R	WNT10B	LRP5	secreted	FALSE	TRUE	FALSE	FALSE	FALSE	0.024	0.053427	1.81608	TRUE	0	0	0.0289854	0.0173253	4.12224e-05	2.14088e-11	6.28454	0.0455882
ck17-1592	R	CCL16	ACKR1	secreted	FALSE	FALSE	FALSE	TRUE	FALSE	0.258	0.366097	0.549446	FALSE	0.324324	0.450435	0.00221757	-0.00131055	4.12321e-05	2.14088e-11	6.28464	-0.0090186
ck17-1592	R	WNT9A	FZD9_LRP6	secreted	TRUE	FALSE	FALSE	FALSE	TRUE	0.001	0.00398241	3.8212	TRUE	0	0	0.0227713	-0.00178411	4.12947e-05	2.14088e-11	6.2853	0.0484279
ck17-1592	R	NRG2	ERBB2_ERBB4	secreted	FALSE	FALSE	FALSE	TRUE	FALSE	0.106	0.178355	0.745798	FALSE	0.0860861	0.155482	0.00509853	0.000304334	4.13228e-05	2.14088e-11	6.2856	-0.00247725
ck17-1294	R	WNT9A	FZD5_LRP6	secreted	FALSE	FALSE	FALSE	TRUE	FALSE	0.344	0.58869	0.398326	FALSE	0.49049	0.742815	0.00127681	-0.000806435	2.73529e-05	1.41531e-11	6.28615	-0.00489943
ck17-1592	R	WNT9B	FZD7_LRP5	secreted	FALSE	FALSE	FALSE	TRUE	FALSE	0.863	0.915566	-1.13076	FALSE	0.62963	0.749626	-0.00185666	0.00542782	4.15006e-05	2.14088e-11	6.28746	-0.00453237
ck17-1294	R	NTF3	NTRK1	secreted	FALSE	FALSE	FALSE	TRUE	FALSE	0.403	0.646129	0.213053	FALSE	0.459459	0.709722	0.00107775	-3.9821e-05	2.75156e-05	1.41531e-11	6.28873	0.0190192
ck17-1592	R	WNT11	FZD7	secreted	FALSE	TRUE	FALSE	FALSE	FALSE	0.037	0.0764602	1.83423	TRUE	0.003003	0.00802648	0.018637	0.00679025	4.17149e-05	2.14088e-11	6.2897	0.0139643
ck17-1294	R	WNT3	FZD6_LRP5	secreted	FALSE	FALSE	FALSE	TRUE	FALSE	0.193	0.409283	0.845583	FALSE	0.221221	0.407747	0.00382804	-0.000614768	2.76059e-05	1.41531e-11	6.29015	0.0129139
ck17-1294	R	WNT1	FZD6_LRP5	secreted	FALSE	FALSE	FALSE	TRUE	FALSE	0.128	0.310735	1.18599	FALSE	0.106106	0.237245	0.00646135	0.000223129	2.76669e-05	1.41531e-11	6.29111	0.00358811
ck17-1294	R	WNT8B	FZD9_LRP5	secreted	FALSE	FALSE	FALSE	TRUE	FALSE	0.793	0.981329	-0.833954	FALSE	0.726727	0.958314	-0.0039485	0.000440954	2.77036e-05	1.41531e-11	6.29169	-0.0115482
ck17-1592	R	WNT6	FZD9_LRP6	secreted	TRUE	FALSE	FALSE	FALSE	TRUE	0.006	0.0174176	2.68315	TRUE	0	0	0.0292714	0.0118906	4.19614e-05	2.14088e-11	6.29226	-0.00694732
ck17-1592	R	WNT6	FZD8_LRP6	secreted	FALSE	TRUE	FALSE	FALSE	FALSE	0.335	0.448459	0.33813	TRUE	0.02002	0.0444177	0.0101641	0.00797272	4.2003e-05	2.14088e-11	6.29269	-0.000103647
ck17-1294	R	CCL7	ACKR1	secreted	FALSE	FALSE	FALSE	TRUE	FALSE	0.634	0.858873	-0.436836	FALSE	0.632633	0.875082	-0.00255307	-0.000248277	2.78372e-05	1.41531e-11	6.29377	-0.019283
ck17-1294	R	WNT3A	FZD5_LRP5	secreted	FALSE	FALSE	FALSE	TRUE	FALSE	0.511	0.762186	-0.0214166	FALSE	0.532533	0.789395	-0.000329527	-0.000216525	2.78397e-05	1.41531e-11	6.29381	0.00381542
ck17-1592	R	INHBA_INHBB	ACVR1C_ACVR2B	secreted	TRUE	FALSE	FALSE	FALSE	TRUE	0.014	0.0351108	2.64064	TRUE	0	0	0.0234945	0.0063392	4.2206e-05	2.14088e-11	6.29478	0.0595123
ck17-1294	R	WNT6	FZD6_LRP5	secreted	FALSE	FALSE	FALSE	TRUE	FALSE	0.137	0.327141	1.09865	FALSE	0.0910911	0.210729	0.00624032	0.000436275	2.79087e-05	1.41531e-11	6.29489	0.00557729
ck17-1592	R	WNT7A	FZD4_LRP5	secreted	TRUE	FALSE	FALSE	FALSE	TRUE	0.003	0.00964503	3.57142	TRUE	0.003003	0.00802648	0.0199504	-0.00326012	4.22367e-05	2.14088e-11	6.2951	0.0218442
ck17-19	NR	NMU	NMUR2	secreted	FALSE	FALSE	FALSE	TRUE	FALSE	0.919	0.994978	-0.721664	FALSE	0.80981	0.964552	-0.00231951	-0.000230664	8.37803e-06	4.23272e-12	6.29652	-0.00226528
ck17-1294	R	TNFSF8	TNFRSF8	secreted	FALSE	FALSE	FALSE	TRUE	FALSE	0.138	0.328454	1.10858	FALSE	0.0580581	0.143099	0.00544933	-0.000421755	2.8048e-05	1.41531e-11	6.29705	0.070279
ck17-1592	R	BMP8A	BMPR1A_ACVR2A	secreted	TRUE	FALSE	FALSE	FALSE	TRUE	0.001	0.00398241	4.48659	TRUE	0.00700701	0.017199	0.0197484	-0.00951416	4.25395e-05	2.14088e-11	6.2982	0.00848406
ck17-1592	R	WNT7A	FZD7_LRP6	secreted	TRUE	FALSE	FALSE	FALSE	TRUE	0.001	0.00398241	3.04913	TRUE	0.002002	0.00552719	0.0162869	-0.00365234	4.27627e-05	2.14088e-11	6.30047	0.014244
ck17-5	R	HCRT	HCRTR2	secreted	FALSE	FALSE	FALSE	TRUE	FALSE	0.77	0.989007	-0.654807	FALSE	0.778779	1	-0.00214159	0.000132109	1.2057e-05	6.03478e-12	6.30058	-0.00226212
ck17-1294	R	SLURP1	CHRNB4	secreted	FALSE	FALSE	FALSE	TRUE	FALSE	0.958	1	-1.52455	FALSE	0.963964	1	-0.00953142	-0.00142194	2.82945e-05	1.41531e-11	6.30085	-0.0188078
ck17-1294	R	WNT6	FZD3_LRP6	secreted	FALSE	FALSE	FALSE	TRUE	FALSE	0.177	0.386013	0.936199	FALSE	0.195195	0.372392	0.00551108	0.000527964	2.83312e-05	1.41531e-11	6.30141	0.0108769
ck17-1592	R	TSLP	IL7R_CRLF2	secreted	FALSE	FALSE	FALSE	TRUE	FALSE	0.038	0.0779172	2.03713	FALSE	0.0890891	0.159819	0.00860952	-0.004729	4.28723e-05	2.14088e-11	6.30158	0.00882105
ck17-1592	R	INS	INSR	secreted	FALSE	FALSE	FALSE	TRUE	FALSE	0.708	0.78529	-0.527952	FALSE	0.294294	0.417091	0.00475864	0.00821706	4.29109e-05	2.14088e-11	6.30198	-0.00634119
ck17-1294	R	WNT9A	LRP5	secreted	TRUE	FALSE	FALSE	FALSE	TRUE	0.006	0.0324222	2.57287	TRUE	0.002002	0.0070866	0.0143568	0.000638842	2.84276e-05	1.41531e-11	6.30289	-0.0208505
ck17-5	R	AGT	MAS1	secreted	FALSE	FALSE	FALSE	TRUE	FALSE	0.799	1	-0.848921	FALSE	0.822823	1	-0.00306994	-0.000111636	1.21437e-05	6.03478e-12	6.30369	-0.00816758
ck17-1294	R	IL1F10	IL1RL2_IL1RAP	secreted	FALSE	FALSE	FALSE	TRUE	FALSE	0.041	0.143108	1.81183	FALSE	0.0570571	0.141344	0.0102752	0.000601863	2.85046e-05	1.41531e-11	6.30406	0.0367137
ck17-1592	R	TNFSF9	TNFRSF9	secreted	FALSE	FALSE	FALSE	TRUE	FALSE	0.033	0.06974	1.91305	FALSE	0.128128	0.215077	0.00913355	-0.0034382	4.31857e-05	2.14088e-11	6.30475	-0.0173045
ck17-1592	R	RETN	CAP1	secreted	FALSE	FALSE	FALSE	TRUE	FALSE	0.522	0.623489	0.173147	FALSE	0.128128	0.215077	0.0122453	0.0111061	4.32836e-05	2.14088e-11	6.30573	0.0277038
ck17-12e6	NR	SCT	SCTR	secreted	FALSE	FALSE	FALSE	TRUE	FALSE	0.973	1	-0.736743	FALSE	0.713714	1	-0.00303802	-0.00107025	7.13369e-06	3.52442e-12	6.30623	-0.00300232
ck17-1592	R	GDF6	BMPR1B_ACVR2A	secreted	FALSE	FALSE	FALSE	TRUE	FALSE	0.095	0.163313	1.34768	FALSE	0.027027	0.0581026	0.0148071	0.00593343	4.33544e-05	2.14088e-11	6.30644	0.0506787
ck17-1294	R	WNT3	FZD4_LRP5	secreted	FALSE	FALSE	FALSE	TRUE	FALSE	0.666	0.884967	-0.484513	FALSE	0.766767	0.995036	-0.00369735	-0.00110311	2.86688e-05	1.41531e-11	6.30656	0.0162304
ck17-1294	R	WNT6	FZD4_LRP6	secreted	FALSE	FALSE	FALSE	TRUE	FALSE	0.033	0.120972	1.81442	FALSE	0.039039	0.102959	0.0102899	0.00057151	2.86886e-05	1.41531e-11	6.30686	0.00599274
ck17-1592	R	WNT9B	FZD4_LRP5	secreted	FALSE	FALSE	FALSE	TRUE	FALSE	0.83	0.889486	-0.991413	FALSE	0.614615	0.737815	-0.00229137	0.00424019	4.34035e-05	2.14088e-11	6.30693	-0.00777633
ck17-1592	R	FGF9	FGFR4	secreted	FALSE	FALSE	FALSE	TRUE	FALSE	0.142	0.229898	1.19046	FALSE	0.445445	0.578788	0.000527222	-0.00732615	4.35196e-05	2.14088e-11	6.30809	-0.00354405
ck17-1294	R	CCL17	ACKR1	secreted	TRUE	FALSE	FALSE	FALSE	TRUE	0.01	0.0478361	2.59368	TRUE	0.003003	0.0103554	0.0136506	-0.000264642	2.87837e-05	1.41531e-11	6.3083	-0.017737
ck17-1294	R	WNT1	FZD4_LRP5	secreted	FALSE	FALSE	FALSE	TRUE	FALSE	0.688	0.902691	-0.551695	FALSE	0.688689	0.922228	-0.00275033	0.000209712	2.87871e-05	1.41531e-11	6.30835	-0.011714
ck17-1592	R	PSAP	GPR37	secreted	TRUE	FALSE	FALSE	FALSE	TRUE	0.019	0.0447474	1.91115	TRUE	0	0	0.0139477	0.00132931	4.35932e-05	2.14088e-11	6.30883	-0.0745858
ck17-1592	R	NTF3	NTRK1	secreted	FALSE	TRUE	FALSE	FALSE	FALSE	0.048	0.0946269	1.8176	TRUE	0.016016	0.0362923	0.0164797	0.00445714	4.37516e-05	2.14088e-11	6.3104	-0.00615079
ck17-208	NR	CCL7	CCR3	secreted	FALSE	FALSE	FALSE	TRUE	FALSE	0.05	0.17682	1.99099	FALSE	0.0940941	0.237669	0.00453711	-0.00094742	7.58825e-06	3.70689e-12	6.31113	-0.00306955
ck17-1294	R	WNT10B	FZD6_LRP5	secreted	FALSE	FALSE	FALSE	TRUE	FALSE	0.08	0.224462	1.34832	FALSE	0.0690691	0.165518	0.00754889	0.000281787	2.90493e-05	1.41531e-11	6.31228	0.0183144
ck17-1592	R	KITLG	KIT	secreted	FALSE	FALSE	FALSE	TRUE	FALSE	0.027	0.0587843	2.23802	FALSE	0.031031	0.0652143	0.0121714	-0.00266919	4.39717e-05	2.14088e-11	6.31258	0.0141002
ck17-19	NR	PMCH	MCHR1	secreted	FALSE	FALSE	FALSE	TRUE	FALSE	0.631	0.81221	-0.503443	FALSE	0.614615	0.80181	-0.00232897	-0.000844541	8.69392e-06	4.23272e-12	6.3126	-0.00243781
ck17-1592	R	CCL11	ACKR1	secreted	TRUE	FALSE	FALSE	FALSE	TRUE	0.01	0.0264167	2.97021	TRUE	0.001001	0.0029205	0.0216921	0.00198801	4.40087e-05	2.14088e-11	6.31295	-0.0106321
ck17-1294	R	WNT6	FZD4_LRP5	secreted	FALSE	FALSE	FALSE	TRUE	FALSE	0.315	0.550401	0.471058	FALSE	0.266266	0.470126	0.00261816	7.49805e-05	2.91477e-05	1.41531e-11	6.31375	-0.0160277
ck17-5	R	PROK1	PROKR2	secreted	FALSE	FALSE	FALSE	TRUE	FALSE	0.561	0.823784	-0.251254	FALSE	0.997998	1	-0.00145299	-0.000566068	1.24609e-05	6.03478e-12	6.31489	-0.00140684
ck17-1592	R	CCL14	ACKR2	secreted	FALSE	FALSE	FALSE	TRUE	FALSE	0.209	0.311926	0.683236	FALSE	0.635636	0.753398	-0.00293261	-0.0074759	4.4218e-05	2.14088e-11	6.31501	-0.00378506
ck17-1294	R	CCL13	ACKR2	secreted	FALSE	FALSE	FALSE	TRUE	FALSE	0.592	0.832711	-0.235694	FALSE	0.353353	0.581272	-0.00125134	2.60335e-05	2.93724e-05	1.41531e-11	6.31709	0.0019141
ck17-1294	R	BMP8A	BMPR1B_ACVR2A	secreted	FALSE	FALSE	FALSE	TRUE	FALSE	0.276	0.509727	0.582232	FALSE	0.216216	0.400532	0.00344852	0.000291473	2.94016e-05	1.41531e-11	6.31752	-0.00720518
ck17-1294	R	WNT9B	FZD9_LRP6	secreted	FALSE	FALSE	FALSE	TRUE	FALSE	0.939	1	-1.39035	FALSE	0.925926	1	-0.00740991	0.000136955	2.94634e-05	1.41531e-11	6.31843	0.0311442
ck17-5	R	AVP	AVPR1A	secreted	FALSE	FALSE	FALSE	TRUE	FALSE	0.829	1	-0.944838	FALSE	0.842843	1	-0.00407477	-0.000723711	1.25791e-05	6.03478e-12	6.31899	-0.0114439
ck17-1592	R	INHBE	ACVR1B_ACVR2A	secreted	FALSE	FALSE	FALSE	TRUE	FALSE	0.875	0.921512	-1.12255	FALSE	0.248248	0.363808	0.00663973	0.0141413	4.46569e-05	2.14088e-11	6.3193	0.00678992
ck17-1294	R	WNT11	FZD3	secreted	FALSE	FALSE	FALSE	TRUE	FALSE	0.908	1	-1.31986	FALSE	0.957958	1	-0.00933063	-0.00214402	2.9648e-05	1.41531e-11	6.32114	0.00305668
ck17-1592	R	CCL4	CCR5	secreted	FALSE	FALSE	FALSE	TRUE	FALSE	0.892	0.935066	-1.16846	FALSE	0.940941	0.982254	-0.00739511	0.000431505	4.4866e-05	2.14088e-11	6.32133	0.133061
ck17-1294	R	WNT7A	FZD3_LRP5	secreted	FALSE	FALSE	FALSE	TRUE	FALSE	0.122	0.301181	1.18172	FALSE	0.149149	0.306434	0.00462535	-0.0018117	2.96718e-05	1.41531e-11	6.32149	0.00424473
ck17-1294	R	SEMA3B	NRP1_PLXNA4	secreted	FALSE	FALSE	FALSE	TRUE	FALSE	0.114	0.286769	1.23325	FALSE	0.031031	0.0844159	0.00624514	-0.000492666	2.98494e-05	1.41531e-11	6.32408	-0.0344778
ck17-1592	R	TNFSF11	TNFRSF11A	secreted	FALSE	FALSE	FALSE	TRUE	FALSE	0.258	0.366097	0.567486	FALSE	0.315315	0.439455	0.00104708	-0.00276814	4.51989e-05	2.14088e-11	6.32454	0.0175506
ck17-1294	R	WNT10B	FZD9_LRP6	secreted	FALSE	FALSE	FALSE	TRUE	FALSE	0.573	0.816413	-0.239628	FALSE	0.565566	0.816126	-0.000592736	0.000718219	2.99296e-05	1.41531e-11	6.32525	0.0168614
ck17-1294	R	WNT6	FZD9_LRP6	secreted	FALSE	FALSE	FALSE	TRUE	FALSE	0.442	0.689709	0.0952369	FALSE	0.427427	0.670108	0.00079401	0.000272747	2.99574e-05	1.41531e-11	6.32565	-0.0235334
ck17-1294	R	TGFB2	ACVR1C_TGFBR2	secreted	FALSE	TRUE	FALSE	FALSE	FALSE	0.02	0.0836103	2.10679	TRUE	0.004004	0.0133679	0.0117456	0.000211561	2.99724e-05	1.41531e-11	6.32587	0.0435539
ck17-1294	R	WNT10A	FZD3_LRP6	secreted	FALSE	FALSE	FALSE	TRUE	FALSE	0.856	1	-1.09066	FALSE	0.896897	1	-0.00634677	-0.000369923	3.00306e-05	1.41531e-11	6.32671	-0.00977371
ck17-5	R	AMH	AMHR2_BMPR1A	secreted	FALSE	FALSE	FALSE	TRUE	FALSE	0.543	0.805835	-0.165465	FALSE	0.746747	1	-0.000774031	-0.000181832	1.28092e-05	6.03478e-12	6.32686	-0.0275964
ck17-5	R	SST	SSTR2	secreted	FALSE	FALSE	FALSE	TRUE	FALSE	0.304	0.561695	0.53959	FALSE	0.234234	0.428206	0.00188737	-4.39498e-05	1.28109e-05	6.03478e-12	6.32692	0.0550961
ck17-1294	R	WNT7A	LRP5	secreted	FALSE	FALSE	FALSE	TRUE	FALSE	0.609	0.84622	-0.246831	FALSE	0.628629	0.871184	-0.0023418	-0.000988124	3.00764e-05	1.41531e-11	6.32737	0.0163053
ck17-12e6	NR	WNT10B	FZD9_LRP6	secreted	FALSE	FALSE	FALSE	TRUE	FALSE	0.07	0.212569	1.50702	FALSE	0.118118	0.290685	0.00343757	-0.000686949	7.49044e-06	3.52442e-12	6.32742	-0.00288136
ck17-1592	R	TNFSF13B	TNFRSF17	secreted	FALSE	FALSE	FALSE	TRUE	FALSE	0.282	0.394153	0.407721	FALSE	0.464464	0.597651	0.000406748	-0.00234471	4.55406e-05	2.14088e-11	6.32781	-0.00777843
ck17-1294	R	WNT3A	FZD8_LRP5	secreted	FALSE	FALSE	FALSE	TRUE	FALSE	0.139	0.329758	1.10826	FALSE	0.216216	0.400532	0.00558681	-0.000503918	3.02033e-05	1.41531e-11	6.3292	-0.0299948
ck17-5	R	RLN1	RXFP4	secreted	FALSE	FALSE	FALSE	TRUE	FALSE	0.4	0.663627	0.196862	FALSE	0.305305	0.527885	0.00103392	0.000327092	1.28916e-05	6.03478e-12	6.32964	0.0169705
ck17-1294	R	WNT11	FZD9	secreted	FALSE	FALSE	FALSE	TRUE	FALSE	0.657	0.88073	-0.439783	FALSE	0.768769	0.996753	-0.00521928	-0.00280067	3.02451e-05	1.41531e-11	6.3298	-0.00907875
ck17-1294	R	WNT6	FZD7_LRP5	secreted	FALSE	FALSE	FALSE	TRUE	FALSE	0.121	0.299727	1.12494	FALSE	0.115115	0.251643	0.00702626	0.00083215	3.03176e-05	1.41531e-11	6.33084	-0.0240568
ck17-5	R	CCL26	CCR3	secreted	FALSE	FALSE	FALSE	TRUE	FALSE	0.671	0.918442	-0.45548	FALSE	0.63964	0.918192	-0.00162455	1.32559e-05	1.29296e-05	6.03478e-12	6.33092	0.056813
ck17-1592	R	CCL17	ACKR1	secreted	FALSE	FALSE	TRUE	FALSE	TRUE	0.004	0.0124558	2.92742	FALSE	0.04004	0.0810467	0.0175893	-0.00224617	4.59108e-05	2.14088e-11	6.33132	0.000329247
ck17-1294	R	WNT3	FZD7_LRP5	secreted	FALSE	FALSE	FALSE	TRUE	FALSE	0.347	0.58869	0.366295	FALSE	0.511512	0.764405	-0.000509785	-0.00252807	3.03601e-05	1.41531e-11	6.33145	0.013295
ck17-1294	R	CXCL5	ACKR1	secreted	FALSE	FALSE	FALSE	TRUE	FALSE	0.089	0.242712	1.27667	FALSE	0.0670671	0.161511	0.00598421	-0.00105301	3.03839e-05	1.41531e-11	6.33179	0.00393128
ck17-1592	R	WNT2B	LRP6	secreted	FALSE	FALSE	TRUE	FALSE	TRUE	0.01	0.0264167	2.36682	FALSE	0.132132	0.219257	0.00964386	-0.00640494	4.59784e-05	2.14088e-11	6.33196	-0.0131427
ck17-1294	R	WNT1	FZD9_LRP6	secreted	FALSE	FALSE	FALSE	TRUE	FALSE	0.085	0.233991	1.49916	FALSE	0.0700701	0.167371	0.00859159	0.000322193	3.04266e-05	1.41531e-11	6.3324	-0.0152222
ck17-1294	R	WNT7A	FZD4_LRP6	secreted	FALSE	FALSE	FALSE	TRUE	FALSE	0.041	0.143108	1.94001	FALSE	0.045045	0.11691	0.00840055	-0.002312	3.04913e-05	1.41531e-11	6.33332	0.0483192
ck17-1294	R	WNT9B	LRP6	secreted	FALSE	FALSE	FALSE	TRUE	FALSE	0.435	0.681702	0.161314	FALSE	0.408408	0.644417	0.00109906	0.000206712	3.06001e-05	1.41531e-11	6.33487	0.0143096
ck17-1294	R	WNT10A	FZD9_LRP5	secreted	FALSE	FALSE	FALSE	TRUE	FALSE	0.58	0.821573	-0.237758	FALSE	0.558559	0.809845	-0.00149204	-0.000176677	3.06069e-05	1.41531e-11	6.33497	-0.0411423
ck17-5	R	AVP	AVPR1B	secreted	FALSE	FALSE	FALSE	TRUE	FALSE	0.293	0.546803	-0.520668	FALSE	0.475475	0.745161	-0.00186792	1.37776e-05	1.30611e-05	6.03478e-12	6.33532	-0.00182947
ck17-1592	R	WNT9A	FZD8_LRP5	secreted	TRUE	FALSE	FALSE	FALSE	TRUE	0.001	0.00398241	3.78136	TRUE	0	0	0.0236613	-0.00209888	4.64088e-05	2.14088e-11	6.33601	0.04078
ck17-1592	R	WNT3	FZD3_LRP5	secreted	TRUE	FALSE	FALSE	FALSE	TRUE	0.001	0.00398241	4.72479	TRUE	0.00900901	0.021581	0.0204548	-0.0117475	4.64523e-05	2.14088e-11	6.33642	0.0540362
ck17-1294	R	IL20	IL20RA_IL20RB	secreted	FALSE	FALSE	FALSE	TRUE	FALSE	0.347	0.58869	0.351611	FALSE	0.378378	0.607473	0.00160503	-0.000343897	3.07232e-05	1.41531e-11	6.33661	-0.0202591
ck17-5	R	SCT	SCTR	secreted	FALSE	FALSE	FALSE	TRUE	FALSE	0.62	0.87511	-0.367093	FALSE	0.568569	0.846346	-0.000963814	0.000366669	1.31361e-05	6.03478e-12	6.33781	-0.00882132
ck17-1294	R	WNT3	FZD3_LRP5	secreted	FALSE	FALSE	FALSE	TRUE	FALSE	0.398	0.640223	0.227232	FALSE	0.510511	0.764405	0.000506604	-0.000754739	3.08125e-05	1.41531e-11	6.33788	-0.0159964
ck17-1592	R	SEMA3B	NRP1_PLXNA4	secreted	FALSE	FALSE	FALSE	TRUE	FALSE	0.234	0.340266	0.630449	FALSE	0.336336	0.46308	0.000926004	-0.00338398	4.6736e-05	2.14088e-11	6.33906	0.0149354
ck17-1592	R	WNT3A	FZD5_LRP5	secreted	TRUE	FALSE	FALSE	FALSE	TRUE	0.001	0.00398241	5.85381	TRUE	0	0	0.022071	-0.0179777	4.68057e-05	2.14088e-11	6.33971	0.0328144
ck17-1592	R	WNT7A	FZD9_LRP5	secreted	TRUE	FALSE	FALSE	FALSE	TRUE	0.005	0.0149528	3.12865	TRUE	0.001001	0.0029205	0.0206365	-0.000771951	4.68227e-05	2.14088e-11	6.33987	0.000144672
ck17-1592	R	WNT6	FZD7_LRP5	secreted	FALSE	TRUE	FALSE	FALSE	FALSE	0.085	0.149363	1.36412	TRUE	0	0	0.0267789	0.017441	4.6859e-05	2.14088e-11	6.3402	0.0841905
ck17-1294	R	WNT10A	FZD3_LRP5	secreted	FALSE	FALSE	FALSE	TRUE	FALSE	0.821	0.998199	-0.936309	FALSE	0.832833	1	-0.0050679	0.000144167	3.09872e-05	1.41531e-11	6.34033	0.00923577
ck17-1294	R	WNT8B	FZD9_LRP6	secreted	FALSE	FALSE	FALSE	TRUE	FALSE	0.442	0.689709	0.107141	FALSE	0.342342	0.569537	0.00123132	0.000634647	3.10141e-05	1.41531e-11	6.34071	-0.0148334
ck17-1294	R	WNT3	FZD4_LRP6	secreted	FALSE	FALSE	FALSE	TRUE	FALSE	0.303	0.537153	0.488119	FALSE	0.477477	0.726854	0.000919635	-0.00180086	3.10631e-05	1.41531e-11	6.34139	0.0303532
ck17-12e6	NR	INSL5	RXFP3	secreted	FALSE	FALSE	FALSE	TRUE	FALSE	0.723	1	-0.54934	FALSE	0.696697	1	-0.0018294	-0.00030118	7.73909e-06	3.52442e-12	6.3416	-0.00177116
ck17-1294	R	INHBE	ACVR1B_ACVR2A	secreted	FALSE	FALSE	FALSE	TRUE	FALSE	0.32	0.55581	0.482856	FALSE	0.238238	0.43047	0.00340083	0.000708142	3.10983e-05	1.41531e-11	6.34188	0.00355684
ck17-21	NR	WNT10B	FZD8_LRP5	secreted	FALSE	FALSE	FALSE	TRUE	FALSE	0.708	0.941281	-0.7162	FALSE	0.595596	0.910567	-0.00126182	6.9987e-05	3.45791e-06	1.57146e-12	6.34251	0.158013
ck17-1294	R	WNT3	FZD3_LRP6	secreted	FALSE	FALSE	FALSE	TRUE	FALSE	0.155	0.353352	1.06441	FALSE	0.274274	0.479653	0.00517364	-0.000767144	3.11506e-05	1.41531e-11	6.34261	0.0100124
ck17-1592	R	WNT6	FZD4_LRP5	secreted	FALSE	TRUE	FALSE	FALSE	FALSE	0.358	0.466637	0.33323	TRUE	0.02002	0.0444177	0.0140901	0.0118019	4.71513e-05	2.14088e-11	6.3429	0.051422
ck17-1592	R	WNT3A	FZD3_LRP5	secreted	TRUE	FALSE	FALSE	FALSE	TRUE	0.001	0.00398241	6.88018	TRUE	0.002002	0.00552719	0.0274645	-0.0198087	4.72096e-05	2.14088e-11	6.34344	0.0396308
ck17-1294	R	AGT	AGTR1	secreted	FALSE	FALSE	FALSE	TRUE	FALSE	0.149	0.342888	1.07124	FALSE	0.0980981	0.221702	0.00604317	5.43847e-05	3.12537e-05	1.41531e-11	6.34405	-0.0322853
ck17-1294	R	FASLG	FAS	secreted	FALSE	FALSE	FALSE	TRUE	FALSE	0.775	0.968086	-0.763247	FALSE	0.700701	0.934904	-0.00426865	3.50458e-06	3.13303e-05	1.41531e-11	6.34511	-0.00906887
ck17-1592	R	WNT3	FZD1_LRP5	secreted	TRUE	FALSE	FALSE	FALSE	TRUE	0.001	0.00398241	5.99859	TRUE	0.001001	0.0029205	0.0287187	-0.0126211	4.74938e-05	2.14088e-11	6.34605	0.0166902
ck17-1592	R	FGF1	FGFR2	secreted	FALSE	FALSE	FALSE	TRUE	FALSE	0.041	0.082889	1.8013	FALSE	0.0950951	0.168506	0.00783301	-0.00460488	4.76783e-05	2.14088e-11	6.34773	0.0201062
ck17-1592	R	WNT2B	FZD3_LRP6	secreted	FALSE	FALSE	TRUE	FALSE	TRUE	0.008	0.0219757	2.59159	FALSE	0.145145	0.236417	0.00937225	-0.00852584	4.7696e-05	2.14088e-11	6.34789	-0.00982464
ck17-1294	R	CCL4	ACKR2	secreted	FALSE	FALSE	FALSE	TRUE	FALSE	0.145	0.336871	1.05019	FALSE	0.107107	0.239119	0.00584473	-5.41168e-05	3.15499e-05	1.41531e-11	6.34815	0.0348517
ck17-1294	R	WNT8B	LRP6	secreted	FALSE	FALSE	FALSE	TRUE	FALSE	0.303	0.537153	0.508156	FALSE	0.222222	0.408056	0.0032902	0.000434773	3.15753e-05	1.41531e-11	6.3485	0.01226
ck17-1294	R	WNT2B	FZD5_LRP5	secreted	FALSE	FALSE	FALSE	TRUE	FALSE	0.258	0.491413	0.666892	FALSE	0.258258	0.460414	0.00337383	-0.000374247	3.15869e-05	1.41531e-11	6.34866	-0.00232625
ck17-5	R	INSL5	RXFP1	secreted	FALSE	FALSE	FALSE	TRUE	FALSE	0.642	0.8941	-0.490852	FALSE	0.634635	0.912557	-0.00279101	-0.000988919	1.34788e-05	6.03478e-12	6.34899	-0.00455878
ck17-1592	R	IFNG	IFNGR1_IFNGR2	secreted	FALSE	FALSE	FALSE	TRUE	FALSE	0.368	0.474984	0.363189	FALSE	0.855856	0.926838	-0.0169944	-0.019508	4.78976e-05	2.14088e-11	6.34972	0.0930548
ck17-1592	R	FGF17	FGFR2	secreted	FALSE	FALSE	FALSE	TRUE	FALSE	0.342	0.452102	0.353905	FALSE	0.466466	0.598776	-0.00294291	-0.00539379	4.79588e-05	2.14088e-11	6.35028	-0.0135046
ck17-12e6	NR	WNT10B	FZD9_LRP5	secreted	FALSE	FALSE	FALSE	TRUE	FALSE	0.538	0.864456	-0.31028	FALSE	0.614615	0.942696	-0.00164913	-0.000777001	7.9005e-06	3.52442e-12	6.35057	-0.00335146
ck17-1592	R	CCL3L1	ACKR2	secreted	FALSE	FALSE	FALSE	TRUE	FALSE	0.038	0.0779172	2.06048	FALSE	0.035035	0.0722938	0.0144401	0.000165687	4.79931e-05	2.14088e-11	6.35059	0.0281298
ck17-1294	R	WNT10A	LRP5	secreted	FALSE	FALSE	FALSE	TRUE	FALSE	0.223	0.444477	0.800678	FALSE	0.0950951	0.216917	0.00530126	0.000790571	3.17373e-05	1.41531e-11	6.35072	0.0350757
ck17-5	R	NMS	NMUR2	secreted	FALSE	FALSE	FALSE	TRUE	FALSE	0.459	0.72419	-0.416444	FALSE	0.46046	0.7277	-0.00137716	0.000155238	1.35404e-05	6.03478e-12	6.35097	-0.00129292
ck17-1294	R	APLN	APLNR	secreted	FALSE	FALSE	FALSE	TRUE	FALSE	0.754	0.955373	-0.708163	FALSE	0.772773	0.999299	-0.00337395	0.000617387	3.17666e-05	1.41531e-11	6.35112	0.0418405
ck17-1592	R	BMP8A	BMPR1B_BMPR2	secreted	TRUE	FALSE	FALSE	FALSE	TRUE	0.001	0.00398241	6.53177	TRUE	0.001001	0.0029205	0.0369737	-0.00834091	4.81299e-05	2.14088e-11	6.35182	0.060373
ck17-1592	R	WNT9A	FZD4_LRP6	secreted	TRUE	FALSE	FALSE	FALSE	TRUE	0.014	0.0351108	2.49262	TRUE	0.002002	0.00552719	0.0159186	-0.00137834	4.81532e-05	2.14088e-11	6.35203	0.015813
ck17-1294	R	INHA_INHBB	ACVR2B	secreted	FALSE	FALSE	FALSE	TRUE	FALSE	0.262	0.493236	0.659936	FALSE	0.484484	0.735996	0.00330588	-0.000425267	3.19654e-05	1.41531e-11	6.35383	-0.00992509
ck17-1592	R	MSTN	ACVR1B_ACVR2B	secreted	FALSE	FALSE	FALSE	TRUE	FALSE	0.877	0.922392	-1.196	FALSE	0.566567	0.694262	-0.00116626	0.00715857	4.84495e-05	2.14088e-11	6.3547	-0.0137935
ck17-208	NR	WNT6	FZD9_LRP5	secreted	FALSE	FALSE	FALSE	TRUE	FALSE	0.168	0.414173	-0.298725	FALSE	0.344344	0.644271	-0.00111191	-0.000246244	8.39777e-06	3.70689e-12	6.35515	-0.00109294
ck17-1294	R	WNT7A	FZD3_LRP6	secreted	FALSE	FALSE	FALSE	TRUE	FALSE	0.264	0.495085	0.578835	FALSE	0.374374	0.603684	0.00101254	-0.00226689	3.20987e-05	1.41531e-11	6.35564	-0.00218762
ck17-1294	R	CCL14	ACKR1	secreted	FALSE	FALSE	FALSE	TRUE	FALSE	0.911	1	-1.25845	FALSE	0.901902	1	-0.00771668	-0.000577182	3.21859e-05	1.41531e-11	6.35681	0.0175517
ck17-1592	R	TNFSF13	TNFRSF13B	secreted	FALSE	FALSE	FALSE	TRUE	FALSE	0.513	0.616923	-0.0842537	FALSE	0.472472	0.604537	0.000443487	0.00103246	4.8866e-05	2.14088e-11	6.35842	-0.0016414
ck17-1294	R	CXCL10	CXCR3	secreted	TRUE	FALSE	FALSE	FALSE	TRUE	0.004	0.0234378	2.7655	TRUE	0.002002	0.0070866	0.0147394	-0.000989586	3.23485e-05	1.41531e-11	6.359	0.0303014
ck17-1592	R	ANGPT2	TEK	secreted	FALSE	FALSE	FALSE	TRUE	FALSE	0.579	0.675287	-0.372802	FALSE	0.810811	0.891259	-0.00279127	-0.000182085	4.8984e-05	2.14088e-11	6.35946	-0.00664189
ck17-1294	R	ANGPTL7	LILRB3	secreted	FALSE	FALSE	FALSE	TRUE	FALSE	0.301	0.53556	0.377528	FALSE	0.333333	0.558343	0.00149255	-0.000663657	3.26198e-05	1.41531e-11	6.36263	-0.0100391
ck17-1592	R	WNT2B	FZD1_LRP6	secreted	FALSE	FALSE	TRUE	FALSE	TRUE	0.011	0.0287232	2.58663	FALSE	0.157157	0.250101	0.00932754	-0.00885514	4.94136e-05	2.14088e-11	6.36326	0.00797239
ck17-1592	R	WNT5B	FZD2	secreted	TRUE	FALSE	FALSE	FALSE	TRUE	0.001	0.00398241	4.36953	TRUE	0.021021	0.046316	0.0155989	-0.0151269	4.94469e-05	2.14088e-11	6.36355	0.0131289
ck17-1294	R	GDF6	BMPR1A_ACVR2A	secreted	FALSE	FALSE	FALSE	TRUE	FALSE	0.503	0.754242	-0.0541682	FALSE	0.465465	0.713002	0.000181774	0.000491569	3.27085e-05	1.41531e-11	6.36381	-0.0208046
ck17-1592	R	GDF10	ACVR1B_ACVR2A	secreted	FALSE	FALSE	FALSE	TRUE	FALSE	0.65	0.737473	-0.339285	FALSE	0.247247	0.362675	0.00714618	0.00953544	4.95905e-05	2.14088e-11	6.36481	0.0728523
ck17-1294	R	WNT3A	LRP5	secreted	FALSE	TRUE	FALSE	FALSE	FALSE	0.041	0.143108	1.78128	TRUE	0.014014	0.0415891	0.0106308	0.000425045	3.28267e-05	1.41531e-11	6.36538	0.0243558
ck17-1592	R	WNT3A	FZD1_LRP5	secreted	TRUE	FALSE	FALSE	FALSE	TRUE	0.001	0.00398241	5.71699	TRUE	0.012012	0.0278938	0.0195516	-0.0207525	4.97008e-05	2.14088e-11	6.36577	0.0163227
ck17-5	R	NPFF	NPFFR2	secreted	FALSE	FALSE	FALSE	TRUE	FALSE	0.776	0.992379	-0.743886	FALSE	0.804805	1	-0.00308102	-0.000295185	1.40248e-05	6.03478e-12	6.36624	0.00373617
ck17-1294	R	GDF7	BMPR1B_ACVR2B	secreted	FALSE	FALSE	FALSE	TRUE	FALSE	0.351	0.59135	0.354599	FALSE	0.304304	0.521006	0.00187303	-0.000160908	3.29002e-05	1.41531e-11	6.36635	0.0164863
ck17-1592	R	WNT6	FZD4_LRP6	secreted	FALSE	TRUE	FALSE	FALSE	FALSE	0.062	0.116158	1.68811	TRUE	0.002002	0.00552719	0.0226583	0.0107486	4.9774e-05	2.14088e-11	6.36641	0.0584882
ck17-1592	R	SEMA3D	NRP2_PLXNA1	secreted	FALSE	FALSE	TRUE	FALSE	TRUE	0.001	0.00398241	4.03044	FALSE	0.142142	0.232955	0.0128224	-0.0156225	4.98083e-05	2.14088e-11	6.36671	-0.00778227
ck17-1294	R	WNT16	LRP6	secreted	FALSE	FALSE	FALSE	TRUE	FALSE	0.287	0.520812	0.558144	FALSE	0.274274	0.479653	0.00391141	0.000704625	3.30102e-05	1.41531e-11	6.3678	-0.0158821
ck17-1294	R	WNT16	FZD9_LRP6	secreted	FALSE	FALSE	FALSE	TRUE	FALSE	0.486	0.73785	-0.0412571	FALSE	0.463463	0.712163	5.15016e-05	0.000288672	3.30464e-05	1.41531e-11	6.36827	-0.0160255
ck17-5	R	INSL5	RXFP4	secreted	FALSE	FALSE	FALSE	TRUE	FALSE	0.039	0.119135	2.20082	FALSE	0.034034	0.0818656	0.00854573	0.000284343	1.40909e-05	6.03478e-12	6.36828	-0.0034148
ck17-1592	R	BMP5	BMPR1B_ACVR2A	secreted	FALSE	FALSE	FALSE	TRUE	FALSE	0.169	0.264427	0.998224	FALSE	0.0740741	0.136574	0.0120935	0.00503461	5.00052e-05	2.14088e-11	6.36842	-0.0087568
ck17-7	NR	GNRH1	GNRHR	secreted	FALSE	FALSE	FALSE	TRUE	FALSE	0.391	0.704672	0.159035	FALSE	0.584585	0.919658	-0.00216693	-0.00255212	5.86641e-06	2.5082e-12	6.36901	-0.0127664
ck17-19	NR	BTC	ERBB4	secreted	FALSE	FALSE	FALSE	TRUE	FALSE	0.45	0.649138	-0.347156	FALSE	0.407407	0.591171	-0.00144532	-0.000352891	9.90243e-06	4.23272e-12	6.36912	0.0326345
ck17-1294	R	CXCL3	ACKR1	secreted	FALSE	FALSE	FALSE	TRUE	FALSE	0.856	1	-1.05119	FALSE	0.771772	0.999299	-0.00628012	-0.000230081	3.3125e-05	1.41531e-11	6.3693	0.0520518
ck17-1592	R	TNFSF13B	TNFRSF13B	secreted	FALSE	FALSE	FALSE	TRUE	FALSE	0.449	0.555121	-0.0870344	FALSE	0.467467	0.599095	0.000442888	0.00105898	5.01086e-05	2.14088e-11	6.36932	-0.00570534
ck17-1592	R	FGF10	FGFR1	secreted	FALSE	FALSE	FALSE	TRUE	FALSE	0.871	0.920357	-1.00132	FALSE	0.561562	0.690253	-0.00183039	0.00525806	5.01138e-05	2.14088e-11	6.36937	-0.00868654
ck17-1294	R	CCL5	CCR5	secreted	TRUE	FALSE	FALSE	FALSE	TRUE	0.001	0.00806077	3.98638	TRUE	0	0	0.0227768	-0.000202468	3.32289e-05	1.41531e-11	6.37066	0.0445203
ck17-1592	R	CXCL10	ACKR1	secreted	FALSE	FALSE	TRUE	FALSE	TRUE	0.013	0.0329153	2.50858	FALSE	0.0750751	0.137623	0.0109048	-0.00689262	5.03336e-05	2.14088e-11	6.37127	-0.0113383
ck17-1592	R	WNT2B	FZD5_LRP5	secreted	FALSE	FALSE	TRUE	FALSE	TRUE	0.01	0.0264167	2.42453	FALSE	0.179179	0.276582	0.00789661	-0.00931117	5.03728e-05	2.14088e-11	6.3716	0.0170624
ck17-1592	R	CCL8	ACKR1	secreted	FALSE	FALSE	FALSE	TRUE	FALSE	0.072	0.130872	1.55913	FALSE	0.026026	0.0564074	0.0148794	0.00381091	5.03982e-05	2.14088e-11	6.37182	0.027359
ck17-19	NR	SST	SSTR4	secreted	FALSE	FALSE	FALSE	TRUE	FALSE	0.765	0.906444	-0.635908	FALSE	0.854855	0.999645	-0.0022443	-0.000235548	9.97846e-06	4.23272e-12	6.37244	-0.00232548
ck17-1592	R	GDF11	TGFBR1_ACVR2B	secreted	FALSE	FALSE	FALSE	TRUE	FALSE	0.037	0.0764602	1.8156	FALSE	0.27027	0.39069	0.00495521	-0.00794545	5.04877e-05	2.14088e-11	6.37259	0.00753048
ck17-1592	R	INHBE	ACVR1B_ACVR2B	secreted	FALSE	FALSE	FALSE	TRUE	FALSE	0.91	0.947045	-1.32112	FALSE	0.517518	0.649138	0.000122007	0.00950922	5.04881e-05	2.14088e-11	6.3726	-0.0149171
ck17-1294	R	WNT6	LRP6	secreted	FALSE	TRUE	FALSE	FALSE	FALSE	0.026	0.102524	1.98513	TRUE	0.01001	0.0308922	0.012204	0.000729638	3.34101e-05	1.41531e-11	6.37303	0.037696
ck17-1294	R	WNT9A	FZD4_LRP6	secreted	FALSE	FALSE	FALSE	TRUE	FALSE	0.212	0.433204	0.85296	FALSE	0.0950951	0.216917	0.0047846	-0.000146097	3.34164e-05	1.41531e-11	6.37311	-0.00389835
ck17-19	NR	NRG2	ERBB2_ERBB4	secreted	FALSE	FALSE	FALSE	TRUE	FALSE	0.071	0.166811	1.74786	FALSE	0.0770771	0.149411	0.00546367	-6.95232e-05	1.00217e-05	4.23272e-12	6.37432	-0.0014454
ck17-5	R	GAL	GALR1	secreted	FALSE	FALSE	FALSE	TRUE	FALSE	0.374	0.636256	0.152858	FALSE	0.369369	0.614163	0.000698238	0.000120407	1.42898e-05	6.03478e-12	6.37437	-0.00514327
ck17-1592	R	SEMA3D	NRP2_PLXNA3	secreted	TRUE	FALSE	FALSE	FALSE	TRUE	0.001	0.00398241	5.26082	TRUE	0	0	0.0252165	-0.0122438	5.07031e-05	2.14088e-11	6.37444	-0.00239571
ck17-1294	R	WNT10B	LRP6	secreted	FALSE	FALSE	FALSE	TRUE	FALSE	0.268	0.500601	0.621825	FALSE	0.211211	0.395247	0.00428459	0.000677354	3.36522e-05	1.41531e-11	6.37616	-0.00297714
ck17-5	R	IL4	IL4R_IL13RA2	secreted	FALSE	FALSE	FALSE	TRUE	FALSE	0.709	0.942705	-0.567581	FALSE	0.682683	0.961821	-0.00224463	-9.40448e-05	1.43568e-05	6.03478e-12	6.3764	-0.00371189
ck17-1592	R	SEMA3E	PLXND1	secreted	FALSE	FALSE	FALSE	TRUE	FALSE	0.068	0.125035	1.46901	FALSE	0.642643	0.757197	-0.00393253	-0.0144198	5.09657e-05	2.14088e-11	6.37669	-0.0252962
ck17-1592	R	BMP5	BMPR1A_ACVR2A	secreted	FALSE	FALSE	FALSE	TRUE	FALSE	0.188	0.28874	0.867818	FALSE	0.027027	0.0581026	0.0115463	0.00533756	5.11859e-05	2.14088e-11	6.37856	0.0200855
ck17-1294	R	BMP5	BMPR1A_ACVR2A	secreted	FALSE	FALSE	FALSE	TRUE	FALSE	0.629	0.857674	-0.300415	FALSE	0.623624	0.868344	-0.00132916	0.000419364	3.38767e-05	1.41531e-11	6.37905	-0.0202657
ck17-1592	R	FGF8	FGFR1	secreted	FALSE	FALSE	FALSE	TRUE	FALSE	0.526	0.627569	-0.131616	FALSE	0.108108	0.186785	0.0104241	0.0113671	5.13253e-05	2.14088e-11	6.37974	0.0129539
ck17-1592	R	GALP	GALR2	secreted	FALSE	FALSE	FALSE	TRUE	FALSE	0.981	0.994172	-0.299179	FALSE	0.724725	0.824633	-0.00200278	0.000140788	5.13349e-05	2.14088e-11	6.37982	-0.00198766
ck17-1592	R	WNT6	FZD9_LRP5	secreted	TRUE	FALSE	FALSE	FALSE	TRUE	0.02	0.0466176	2.27057	TRUE	0	0	0.0287906	0.0124879	5.15521e-05	2.14088e-11	6.38165	-0.0219041
ck17-1592	R	WNT6	LRP5	secreted	TRUE	FALSE	FALSE	FALSE	TRUE	0.001	0.00398241	2.76254	TRUE	0	0	0.0436766	0.0238309	5.16074e-05	2.14088e-11	6.38212	0.0396903
ck17-1592	R	IFNB1	IFNAR1_IFNAR2	secreted	FALSE	FALSE	FALSE	TRUE	FALSE	0.237	0.343055	0.792376	FALSE	0.0590591	0.113214	0.0175061	0.0118115	5.16491e-05	2.14088e-11	6.38247	0.0152021
ck17-12e6	NR	WNT16	FZD9_LRP6	secreted	FALSE	FALSE	FALSE	TRUE	FALSE	0.218	0.500402	-0.226577	FALSE	0.724725	1	-0.000822784	-0.000161896	8.50791e-06	3.52442e-12	6.38274	-0.000823106
ck17-1294	R	WNT1	LRP6	secreted	FALSE	FALSE	FALSE	TRUE	FALSE	0.034	0.124015	1.71146	FALSE	0.025025	0.0697567	0.0109444	0.000933411	3.42154e-05	1.41531e-11	6.38337	0.000332411
ck17-208	NR	FGF5	FGFR4	secreted	FALSE	FALSE	FALSE	TRUE	FALSE	0.273	0.584943	0.176329	FALSE	0.366366	0.665089	-1.24579e-05	-0.000540318	8.9617e-06	3.70689e-12	6.38338	-0.000110304
ck17-1592	R	WNT8A	FZD5_LRP5	secreted	FALSE	FALSE	FALSE	TRUE	FALSE	0.245	0.351425	0.732757	FALSE	0.0630631	0.11988	0.0125401	0.00726517	5.18213e-05	2.14088e-11	6.38392	0.0233371
ck17-12e6	NR	WNT6	FZD9_LRP5	secreted	FALSE	FALSE	FALSE	TRUE	FALSE	0.772	1	-0.657018	FALSE	0.793794	1	-0.00231216	-0.000392733	8.53469e-06	3.52442e-12	6.3841	-0.00230016
ck17-5	R	UCN	CRHR2	secreted	FALSE	FALSE	FALSE	TRUE	FALSE	0.221	0.44359	0.777056	FALSE	0.258258	0.462622	0.00276248	-0.000213349	1.4666e-05	6.03478e-12	6.38565	0.0139245
ck17-1294	R	BMP5	BMPR1A_ACVR2B	secreted	FALSE	FALSE	FALSE	TRUE	FALSE	0.675	0.889634	-0.524322	FALSE	0.688689	0.922228	-0.00284587	0.000231992	3.4459e-05	1.41531e-11	6.38645	-0.0164437
ck17-1592	R	WNT9B	FZD5_LRP5	secreted	FALSE	FALSE	FALSE	TRUE	FALSE	0.359	0.467555	0.409836	FALSE	0.151151	0.243216	0.00959787	0.00663777	5.21668e-05	2.14088e-11	6.3868	-0.0070234
ck17-12e6	NR	RLN3	RXFP2	secreted	FALSE	FALSE	FALSE	TRUE	FALSE	0.797	1	-0.662271	FALSE	0.713714	1	-0.00269017	-0.000749325	8.58839e-06	3.52442e-12	6.38682	-0.00264369
ck17-1294	R	CCL2	CCR2	secreted	FALSE	FALSE	FALSE	TRUE	FALSE	0.171	0.375171	1.01078	FALSE	0.118118	0.25668	0.00521752	-0.000720916	3.45166e-05	1.41531e-11	6.38718	0.0147814
ck17-1592	R	RETN	TLR4	secreted	FALSE	FALSE	FALSE	TRUE	FALSE	0.067	0.123483	1.67811	FALSE	0.044044	0.0882543	0.0168389	0.00467375	5.25531e-05	2.14088e-11	6.39001	0.0324675
ck17-1592	R	BMP8B	ACVR1_ACVR2A	secreted	FALSE	FALSE	TRUE	FALSE	TRUE	0.001	0.00398241	5.80306	FALSE	0.0530531	0.103191	0.014974	-0.0271211	5.26199e-05	2.14088e-11	6.39056	0.0083592
ck17-1294	R	CCL8	CCR1	secreted	FALSE	FALSE	FALSE	TRUE	FALSE	0.066	0.198955	1.57664	FALSE	0.0540541	0.135968	0.00942402	0.000113894	3.48697e-05	1.41531e-11	6.3916	-0.0248991
ck17-1294	R	WNT9A	FZD3_LRP5	secreted	FALSE	FALSE	FALSE	TRUE	FALSE	0.738	0.947836	-0.677431	FALSE	0.821822	1	-0.00479313	-0.000791135	3.48997e-05	1.41531e-11	6.39197	-0.00597999
ck17-1592	R	WNT9A	FZD9_LRP5	secreted	TRUE	FALSE	FALSE	FALSE	TRUE	0.001	0.00398241	3.52155	TRUE	0	0	0.0234173	-0.00219427	5.28938e-05	2.14088e-11	6.39281	0.0364575
ck17-208	NR	IL13	IL4R_IL13RA2	secreted	FALSE	FALSE	FALSE	TRUE	FALSE	0.934	1	-0.483477	FALSE	0.611612	0.950171	-0.00179148	-0.000327521	9.16862e-06	3.70689e-12	6.39329	-0.0018773
ck17-208	NR	IL13	IL13RA2	secreted	FALSE	FALSE	FALSE	TRUE	FALSE	0.934	1	-0.483477	FALSE	0.611612	0.950171	-0.00179148	-0.000327521	9.16862e-06	3.70689e-12	6.39329	-0.0018773
ck17-5	R	INSL3	RXFP4	secreted	FALSE	FALSE	FALSE	TRUE	FALSE	0.714	0.947848	-0.612099	FALSE	0.66967	0.948418	-0.00273961	-0.000374645	1.49282e-05	6.03478e-12	6.39335	0.0744361
ck17-1294	R	WNT11	FZD7	secreted	FALSE	FALSE	FALSE	TRUE	FALSE	0.039	0.140496	1.80911	FALSE	0.0520521	0.132063	0.00817112	-0.00253426	3.50167e-05	1.41531e-11	6.39342	-0.0214594
ck17-5	R	KISS1	KISS1R	secreted	FALSE	FALSE	FALSE	TRUE	FALSE	0.103	0.256199	1.27106	FALSE	0.0940941	0.200142	0.00486181	-5.10058e-05	1.49393e-05	6.03478e-12	6.39367	0.00755079
ck17-1294	R	CCL28	CCR10	secreted	FALSE	FALSE	FALSE	TRUE	FALSE	0.075	0.215828	1.44398	FALSE	0.028028	0.0771033	0.00836851	-0.000193349	3.5157e-05	1.41531e-11	6.39516	0.00822438
ck17-5	R	POMC	MC2R	secreted	FALSE	FALSE	FALSE	TRUE	FALSE	0.174	0.37976	0.946734	FALSE	0.189189	0.361899	0.00307724	-0.000589682	1.50019e-05	6.03478e-12	6.39548	-0.0102335
ck17-5	R	PYY	GPR83	secreted	FALSE	FALSE	FALSE	TRUE	FALSE	0.241	0.472959	0.607156	FALSE	0.281281	0.497018	0.00139652	-0.000956398	1.50181e-05	6.03478e-12	6.39595	-0.00594815
ck17-208	NR	INSL3	RXFP1	secreted	FALSE	FALSE	FALSE	TRUE	FALSE	0.622	0.939123	-0.48446	FALSE	0.706707	1	-0.00212806	-0.000655647	9.2373e-06	3.70689e-12	6.39654	-0.00451709
ck17-1294	R	WNT7A	FZD9_LRP6	secreted	FALSE	FALSE	FALSE	TRUE	FALSE	0.207	0.426572	0.808793	FALSE	0.267267	0.470762	0.00235048	-0.00245525	3.53056e-05	1.41531e-11	6.39699	0.0150637
ck17-208	NR	WNT9B	FZD9_LRP6	secreted	FALSE	FALSE	FALSE	TRUE	FALSE	0.602	0.931119	-0.207392	FALSE	0.751752	1	-0.00074046	-0.00010975	9.24859e-06	3.70689e-12	6.39707	-0.000740955
ck17-208	NR	WNT6	FZD9_LRP6	secreted	FALSE	FALSE	FALSE	TRUE	FALSE	0.129	0.351314	0.192009	FALSE	0.136136	0.325881	0.00039947	-0.000184578	9.25241e-06	3.70689e-12	6.39725	-0.00109293
ck17-21	NR	NRG2	ERBB4	secreted	FALSE	FALSE	FALSE	TRUE	FALSE	0.982	1	-0.617496	FALSE	0.540541	0.851095	-0.00150445	-0.000280148	3.93106e-06	1.57146e-12	6.39821	-0.00213557
ck17-1592	R	WNT5B	FZD4	secreted	FALSE	FALSE	FALSE	TRUE	FALSE	0.296	0.407611	0.425672	FALSE	0.544545	0.675591	-0.00066138	-0.00377799	5.3606e-05	2.14088e-11	6.39862	-0.00565171
ck17-12e6	NR	TRH	TRHR	secreted	FALSE	FALSE	FALSE	TRUE	FALSE	0.806	1	-0.381758	FALSE	0.790791	1	-0.0012278	-9.36842e-05	8.82543e-06	3.52442e-12	6.39865	-0.00130428
ck17-1294	R	WNT3	LRP6	secreted	FALSE	FALSE	FALSE	TRUE	FALSE	0.023	0.0924435	2.11164	FALSE	0.04004	0.10541	0.0121633	-0.000422363	3.55233e-05	1.41531e-11	6.39966	0.0343526
ck17-1294	R	IL19	IL20RA_IL20RB	secreted	FALSE	FALSE	FALSE	TRUE	FALSE	0.618	0.849023	-0.328393	FALSE	0.632633	0.875082	-0.00134336	0.000614405	3.55413e-05	1.41531e-11	6.39988	0.000763024
ck17-5	R	CCL24	CCR3	secreted	FALSE	FALSE	FALSE	TRUE	FALSE	0.097	0.245284	1.35841	FALSE	0.0790791	0.17122	0.00511621	-0.000172192	1.51561e-05	6.03478e-12	6.39992	0.0351731
ck17-5	R	SST	SSTR1	secreted	FALSE	FALSE	FALSE	TRUE	FALSE	0.986	1	-1.30124	FALSE	0.853854	1	-0.00427589	0.000796068	1.51928e-05	6.03478e-12	6.40098	-0.00419298
ck17-1592	R	WNT5A	FZD9	secreted	FALSE	FALSE	FALSE	TRUE	FALSE	0.076	0.136267	1.50388	FALSE	0.179179	0.276582	0.00336417	-0.00768017	5.39332e-05	2.14088e-11	6.40126	0.0417452
ck17-1592	R	WNT2	FZD3_LRP6	secreted	FALSE	FALSE	FALSE	TRUE	FALSE	0.053	0.102947	1.76018	FALSE	0.0610611	0.116352	0.0131059	0.000177923	5.39444e-05	2.14088e-11	6.40135	0.0456498
ck17-1294	R	IL20	IL22RA1_IL20RB	secreted	FALSE	FALSE	FALSE	TRUE	FALSE	0.224	0.445253	0.769003	FALSE	0.195195	0.372392	0.00530718	0.000714118	3.56738e-05	1.41531e-11	6.4015	0.0475861
ck17-1592	R	WNT5A	FZD4	secreted	FALSE	FALSE	FALSE	TRUE	FALSE	0.24	0.346448	0.742919	FALSE	0.269269	0.389597	0.00241885	-0.00303899	5.39707e-05	2.14088e-11	6.40157	-0.0312965
ck17-1592	R	INHBB	ACVR1B_ACVR2B	secreted	FALSE	FALSE	FALSE	TRUE	FALSE	0.299	0.409961	0.497271	FALSE	0.03003	0.0633614	0.0160779	0.0124234	5.40082e-05	2.14088e-11	6.40187	0.0180639
ck17-5	R	HCRT	HCRTR1	secreted	FALSE	FALSE	FALSE	TRUE	FALSE	0.677	0.922602	-0.615934	FALSE	0.785786	1	-0.00211521	0.000288585	1.5231e-05	6.03478e-12	6.40207	-0.00200831
ck17-1294	R	WNT10A	FZD6_LRP5	secreted	FALSE	TRUE	FALSE	FALSE	FALSE	0.053	0.17222	1.67984	TRUE	0.012012	0.0362334	0.0107257	0.000675122	3.57971e-05	1.41531e-11	6.403	0.0347194
ck17-1294	R	CXCL10	ACKR1	secreted	FALSE	FALSE	FALSE	TRUE	FALSE	0.601	0.8391	-0.286291	FALSE	0.601602	0.848946	-0.000978012	0.000735597	3.58267e-05	1.41531e-11	6.40336	-0.0083268
ck17-1294	R	CCL7	CCR1	secreted	FALSE	FALSE	FALSE	TRUE	FALSE	0.82	0.998199	-0.966933	FALSE	0.853854	1	-0.00639205	-0.000600169	3.58795e-05	1.41531e-11	6.404	0.0233394
ck17-1592	R	BMP5	BMPR1A_ACVR2B	secreted	FALSE	FALSE	FALSE	TRUE	FALSE	0.349	0.457539	0.346207	FALSE	0.181181	0.278861	0.00760291	0.00504789	5.44648e-05	2.14088e-11	6.40552	0.0105214
ck17-1592	R	WNT5B	FZD6	secreted	FALSE	FALSE	TRUE	FALSE	TRUE	0.004	0.0124558	3.12169	FALSE	0.143143	0.234114	0.00714923	-0.0158971	5.45036e-05	2.14088e-11	6.40583	0.00618828
ck17-1592	R	EGF	EGFR_ERBB2	secreted	FALSE	FALSE	TRUE	FALSE	TRUE	0.001	0.00398241	4.80899	FALSE	0.652653	0.764467	-0.00554375	-0.0410498	5.45126e-05	2.14088e-11	6.40591	-0.0163843
ck17-1294	R	CCL13	ACKR1	secreted	FALSE	FALSE	FALSE	TRUE	FALSE	0.687	0.90219	-0.474732	FALSE	0.727728	0.958773	-0.0035723	-0.000722274	3.60411e-05	1.41531e-11	6.40595	-0.000436222
ck17-1592	R	CCL17	CCR4	secreted	TRUE	FALSE	FALSE	FALSE	TRUE	0.013	0.0329153	3.19491	TRUE	0.004004	0.0104735	0.0252337	0.00163623	5.45526e-05	2.14088e-11	6.40622	0.0240733
ck17-1294	R	CXCL11	CXCR3	secreted	FALSE	TRUE	FALSE	FALSE	FALSE	0.018	0.0767895	2.16644	TRUE	0.001001	0.00371331	0.0130443	3.14639e-05	3.60786e-05	1.41531e-11	6.4064	0.0446964
ck17-1592	R	CCL2	ACKR1	secreted	TRUE	FALSE	FALSE	FALSE	TRUE	0.002	0.00707589	3.68095	TRUE	0.003003	0.00802648	0.0252543	-0.00194204	5.45887e-05	2.14088e-11	6.40651	0.0502175
ck17-1294	R	SLURP1	CHRNA10	secreted	FALSE	FALSE	FALSE	TRUE	FALSE	0.163	0.36531	0.862824	FALSE	0.12012	0.259877	0.00555534	0.000366117	3.6171e-05	1.41531e-11	6.40751	0.0198852
ck17-1592	R	WNT2	FZD5_LRP5	secreted	FALSE	FALSE	FALSE	TRUE	FALSE	0.108	0.181143	1.267	FALSE	0.15015	0.24234	0.00929828	-7.39838e-05	5.4719e-05	2.14088e-11	6.40755	-0.00710351
ck17-12e6	NR	NPS	NPSR1	secreted	FALSE	FALSE	FALSE	TRUE	FALSE	0.909	1	-0.493655	FALSE	0.90991	1	-0.00152871	-4.68142e-05	9.01133e-06	3.52442e-12	6.4077	0.1371
ck17-1294	R	WNT10A	FZD4_LRP5	secreted	TRUE	FALSE	FALSE	FALSE	TRUE	0.004	0.0234378	2.57066	TRUE	0.002002	0.0070866	0.0154808	-8.04505e-06	3.63034e-05	1.41531e-11	6.4091	0.0476212
ck17-1294	R	GDF7	BMPR1B_ACVR2A	secreted	FALSE	FALSE	FALSE	TRUE	FALSE	0.461	0.712499	0.0342669	FALSE	0.47047	0.719918	-5.79863e-05	-0.00026459	3.63519e-05	1.41531e-11	6.40968	-0.00319952
ck17-1592	R	CSF2	CSF2RA_CSF2RB	secreted	FALSE	FALSE	FALSE	TRUE	FALSE	0.456	0.560279	-0.0328866	FALSE	0.545546	0.675781	-0.00102809	-0.00078414	5.50244e-05	2.14088e-11	6.40996	-0.000468529
ck17-1592	R	CCL1	ACKR1	secreted	FALSE	FALSE	FALSE	TRUE	FALSE	0.951	0.973102	-0.903594	FALSE	0.90991	0.959925	-0.00560617	0.00109744	5.50391e-05	2.14088e-11	6.41008	-0.00594624
ck17-1294	R	VEGFC	FLT4_KDR	secreted	FALSE	TRUE	FALSE	FALSE	FALSE	0.027	0.104769	2.07539	TRUE	0	0	0.0132268	0.000676251	3.65703e-05	1.41531e-11	6.41228	0.0343723
ck17-12e6	NR	GAL	GALR3	secreted	FALSE	FALSE	FALSE	TRUE	FALSE	0.428	0.761656	0.0165517	FALSE	0.466466	0.793034	-0.000440678	-0.000490629	9.10763e-06	3.52442e-12	6.41232	-0.00555411
ck17-1294	R	IL24	IL20RA_IL20RB	secreted	FALSE	FALSE	FALSE	TRUE	FALSE	0.802	0.989111	-0.846593	FALSE	0.806807	1	-0.00524516	-0.000124277	3.65881e-05	1.41531e-11	6.41249	-0.00895075
ck17-1592	R	GDF7	BMPR1A_BMPR2	secreted	FALSE	FALSE	FALSE	TRUE	FALSE	0.509	0.613976	-0.172731	FALSE	0.965966	0.993405	-0.0148725	-0.013587	5.53834e-05	2.14088e-11	6.41279	-0.0128664
ck17-1592	R	GDF6	BMPR1A_ACVR2B	secreted	FALSE	FALSE	FALSE	TRUE	FALSE	0.106	0.178355	1.25345	FALSE	0.038038	0.0776854	0.0159241	0.00659438	5.54013e-05	2.14088e-11	6.41293	-0.008161
ck17-1294	R	ANGPT1	TEK	secreted	FALSE	FALSE	FALSE	TRUE	FALSE	0.182	0.392808	0.971626	FALSE	0.124124	0.265412	0.00546479	-0.000415388	3.66254e-05	1.41531e-11	6.41293	-0.00814722
ck17-1294	R	WNT2B	FZD8_LRP6	secreted	FALSE	FALSE	FALSE	TRUE	FALSE	0.146	0.337582	1.04779	FALSE	0.106106	0.237245	0.00639599	5.13965e-05	3.66659e-05	1.41531e-11	6.41341	0.0153715
ck17-5	R	UCN	CRHR1	secreted	FALSE	FALSE	FALSE	TRUE	FALSE	0.471	0.735498	-0.0109806	FALSE	0.438438	0.699433	-0.000106071	-6.25983e-05	1.56739e-05	6.03478e-12	6.41452	0.0177398
ck17-5	R	INHA_INHBB	ACVR2B	secreted	FALSE	FALSE	FALSE	TRUE	FALSE	0.602	0.856201	-0.127821	FALSE	0.555556	0.835062	-0.000276681	0.000230194	1.57254e-05	6.03478e-12	6.41594	0.00466626
ck17-1294	R	BMP8A	BMPR1B_ACVR2B	secreted	FALSE	FALSE	FALSE	TRUE	FALSE	0.314	0.550401	0.507776	FALSE	0.182182	0.354471	0.00342357	0.000339283	3.68949e-05	1.41531e-11	6.41612	-0.0172988
ck17-1294	R	INHBB	ACVR1B_ACVR2A	secreted	FALSE	FALSE	FALSE	TRUE	FALSE	0.624	0.854049	-0.321384	FALSE	0.671672	0.910227	-0.00294515	-0.000992366	3.692e-05	1.41531e-11	6.41641	-0.0122709
ck17-5	R	AVP	AVPR2	secreted	FALSE	FALSE	FALSE	TRUE	FALSE	0.206	0.424685	0.781124	FALSE	0.218218	0.405502	0.00365586	0.00055573	1.57514e-05	6.03478e-12	6.41666	-0.00850844
ck17-19	NR	SHH	PTCH2_SMO	secreted	FALSE	FALSE	FALSE	TRUE	FALSE	0.931	1	-0.387359	FALSE	0.797798	0.958118	-0.00133034	-4.28014e-05	1.10483e-05	4.23272e-12	6.41668	-0.00181269
ck17-1294	R	WNT10A	FZD4_LRP6	secreted	FALSE	FALSE	FALSE	TRUE	FALSE	0.035	0.127344	1.87133	FALSE	0.031031	0.0844159	0.0116889	0.000312343	3.69592e-05	1.41531e-11	6.41687	0.0380011
ck17-1294	R	CCL23	CCR1	secreted	FALSE	FALSE	FALSE	TRUE	FALSE	0.615	0.847295	-0.327463	FALSE	0.655656	0.896795	-0.00352251	-0.00152901	3.70605e-05	1.41531e-11	6.41806	0.0192467
ck17-19	NR	GHRH	VIPR2	secreted	FALSE	FALSE	FALSE	TRUE	FALSE	0.234	0.40367	0.127711	FALSE	0.213213	0.351175	0.0003458	-7.94419e-05	1.10871e-05	4.23272e-12	6.4182	-0.00170253
ck17-208	NR	IL19	IL20RA_IL20RB	secreted	FALSE	FALSE	FALSE	TRUE	FALSE	0.697	1	-0.363031	FALSE	0.887888	1	-0.00103122	0.000100214	9.71332e-06	3.70689e-12	6.41836	-0.00103992
ck17-1294	R	BMP8B	BMPR1B_ACVR2A	secreted	FALSE	FALSE	FALSE	TRUE	FALSE	0.64	0.864593	-0.362574	FALSE	0.554555	0.806575	-0.00220825	-1.51734e-07	3.70889e-05	1.41531e-11	6.41839	0.0716275
ck17-208	NR	WNT10B	FZD9_LRP6	secreted	FALSE	FALSE	FALSE	TRUE	FALSE	0.325	0.648664	-0.166215	FALSE	0.343343	0.64322	-0.000656439	-0.000138253	9.71929e-06	3.70689e-12	6.41863	-0.00175946
ck17-19	NR	GCG	GLP2R	secreted	FALSE	FALSE	FALSE	TRUE	FALSE	0.152	0.293854	0.816706	FALSE	0.146146	0.256052	0.0026772	-4.41218e-05	1.11027e-05	4.23272e-12	6.41881	-0.00172087
ck17-5	R	POMC	MC5R	secreted	FALSE	FALSE	FALSE	TRUE	FALSE	0.218	0.440739	0.727414	FALSE	0.203203	0.383929	0.00259567	-0.000299902	1.58455e-05	6.03478e-12	6.41924	-0.0152407
ck17-1592	R	IL33	IL1RL1_IL1RAP	secreted	FALSE	FALSE	FALSE	TRUE	FALSE	0.21	0.312535	0.808782	FALSE	0.701702	0.806488	-0.00549204	-0.011561	5.63071e-05	2.14088e-11	6.41997	0.049033
ck17-12e6	NR	CCL25	ACKR4	secreted	FALSE	FALSE	FALSE	TRUE	FALSE	0.904	1	-1.12304	FALSE	0.976977	1	-0.00563145	-0.0022113	9.27473e-06	3.52442e-12	6.42021	-0.0064149
ck17-1592	R	FGF2	FGFR1	secreted	TRUE	FALSE	FALSE	FALSE	TRUE	0.001	0.00398241	6.10187	TRUE	0.001001	0.0029205	0.0327781	-0.013028	5.63535e-05	2.14088e-11	6.42033	0.0275393
ck17-1592	R	F2	F2R	secreted	FALSE	FALSE	FALSE	TRUE	FALSE	0.024	0.053427	2.337	FALSE	0.0700701	0.130247	0.0129731	-0.00457727	5.63968e-05	2.14088e-11	6.42066	0.108077
ck17-12e6	NR	WNT6	FZD9_LRP6	secreted	FALSE	FALSE	FALSE	TRUE	FALSE	0.613	0.92578	-0.558295	FALSE	0.72973	1	-0.00197679	-0.000275558	9.28545e-06	3.52442e-12	6.42072	-0.00197745
ck17-208	NR	SLURP1	CHRNA7	secreted	FALSE	FALSE	FALSE	TRUE	FALSE	0.377	0.707847	-0.35341	FALSE	0.434434	0.754083	-0.00118614	-8.16686e-05	9.76668e-06	3.70689e-12	6.42074	-0.00136785
ck17-1294	R	CXCL16	CXCR6	secreted	FALSE	FALSE	FALSE	TRUE	FALSE	0.613	0.847295	-0.264617	FALSE	0.605606	0.851325	-0.00152785	8.81663e-05	3.72956e-05	1.41531e-11	6.42081	-0.00334824
ck17-1592	R	WNT5A	FZD7	secreted	FALSE	FALSE	TRUE	FALSE	TRUE	0.007	0.0196372	2.59007	FALSE	0.0890891	0.159819	0.00614215	-0.0133136	5.64254e-05	2.14088e-11	6.42088	0.0097784
ck17-1592	R	TNFSF14	TNFRSF14	secreted	FALSE	FALSE	TRUE	FALSE	TRUE	0.021	0.0483091	2.1061	FALSE	0.0680681	0.127119	0.00941217	-0.00641795	5.64951e-05	2.14088e-11	6.42142	0.0301179
ck17-1592	R	GDF6	BMPR1A_BMPR2	secreted	TRUE	FALSE	FALSE	FALSE	TRUE	0.021	0.0483091	1.91363	TRUE	0.00600601	0.0149962	0.0246011	0.0102137	5.65262e-05	2.14088e-11	6.42166	0.0149699
ck17-1592	R	CXCL16	CXCR6	secreted	FALSE	FALSE	FALSE	TRUE	FALSE	0.991	1	-2.11244	FALSE	1	1	-0.0154778	0.000408168	5.65537e-05	2.14088e-11	6.42187	-0.0165574
ck17-1592	R	WNT9A	FZD4_LRP5	secreted	TRUE	FALSE	FALSE	FALSE	TRUE	0.003	0.00964503	3.29818	TRUE	0.001001	0.0029205	0.0231261	-0.0016891	5.66092e-05	2.14088e-11	6.4223	0.0133924
ck17-208	NR	FGF20	FGFR4	secreted	FALSE	FALSE	FALSE	TRUE	FALSE	0.656	0.963027	-0.386228	FALSE	0.668669	1	-0.00136079	-0.000151513	9.80313e-06	3.70689e-12	6.42236	-0.00134686
ck17-1294	R	SLURP2	CHRNB1	secreted	FALSE	FALSE	FALSE	TRUE	FALSE	0.401	0.644338	0.26624	FALSE	0.658659	0.89756	0.000569469	-0.00106033	3.74734e-05	1.41531e-11	6.42287	0.0174114
ck17-5	R	WNT8B	FZD7_LRP5	secreted	FALSE	FALSE	FALSE	TRUE	FALSE	0.898	1	-1.33759	FALSE	0.895896	1	-0.00522858	0.000119376	1.59857e-05	6.03478e-12	6.42307	-0.0139403
ck17-12e6	NR	PDYN	OPRK1	secreted	FALSE	FALSE	FALSE	TRUE	FALSE	0.059	0.187779	1.54303	FALSE	0.0680681	0.184346	0.00466627	-4.90673e-05	9.33852e-06	3.52442e-12	6.42319	-0.00110704
ck17-19	NR	THPO	MPL	secreted	FALSE	FALSE	FALSE	TRUE	FALSE	0.203	0.361796	0.539186	FALSE	0.221221	0.361217	0.00154808	-0.000258476	1.1226e-05	4.23272e-12	6.42361	-0.00224241
ck17-1592	R	FGF20	FGFR3	secreted	FALSE	FALSE	FALSE	TRUE	FALSE	0.134	0.218959	1.11997	FALSE	0.681682	0.789185	-0.00417198	-0.0126168	5.68546e-05	2.14088e-11	6.42417	-0.0198909
ck17-1294	R	SLURP1	CHRNA6	secreted	FALSE	FALSE	FALSE	TRUE	FALSE	0.203	0.420706	0.819565	FALSE	0.223223	0.408871	0.00685291	0.00182789	3.75933e-05	1.41531e-11	6.42426	0.0233128
ck17-1294	R	WNT7A	FZD7_LRP5	secreted	FALSE	FALSE	FALSE	TRUE	FALSE	0.247	0.478583	0.663895	FALSE	0.254254	0.454379	0.00314846	-0.000922309	3.75972e-05	1.41531e-11	6.4243	0.0098619
ck17-12e6	NR	GDF7	BMPR1B_ACVR2B	secreted	FALSE	FALSE	FALSE	TRUE	FALSE	0.731	1	-0.754855	FALSE	0.885886	1	-0.00266343	-0.000353404	9.36497e-06	3.52442e-12	6.42442	-0.00263092
ck17-208	NR	SLURP2	CHRNA6	secreted	FALSE	FALSE	FALSE	TRUE	FALSE	0.524	0.858794	-0.41283	FALSE	0.489489	0.821423	-0.00140425	-0.000108156	9.85664e-06	3.70689e-12	6.42472	-0.00203041
ck17-12e6	NR	CCL11	ACKR2	secreted	FALSE	FALSE	FALSE	TRUE	FALSE	0.803	1	-0.847719	FALSE	0.923924	1	-0.00470702	-0.00211019	9.38386e-06	3.52442e-12	6.42529	-0.00623868
ck17-1592	R	WNT2B	FZD1_LRP5	secreted	FALSE	FALSE	TRUE	FALSE	TRUE	0.008	0.0219757	2.65167	FALSE	0.149149	0.24195	0.00976548	-0.0102568	5.70146e-05	2.14088e-11	6.42539	-0.0107362
ck17-5	R	CCL7	CCR3	secreted	FALSE	FALSE	FALSE	TRUE	FALSE	0.585	0.840592	-0.324849	FALSE	0.774775	1	-0.00137243	-6.96156e-05	1.60844e-05	6.03478e-12	6.42574	0.0557394
ck17-1294	R	SEMA3A	NRP1_PLXNA4	secreted	FALSE	FALSE	FALSE	TRUE	FALSE	0.737	0.947836	-0.724965	FALSE	0.847848	1	-0.00507729	-0.000623925	3.77348e-05	1.41531e-11	6.42589	-0.000313814
ck17-1294	R	WNT8B	FZD1_LRP5	secreted	FALSE	FALSE	FALSE	TRUE	FALSE	0.672	0.888087	-0.507347	FALSE	0.684685	0.922228	-0.00308696	3.29563e-05	3.78161e-05	1.41531e-11	6.42683	-0.0248159
ck17-12e6	NR	IL12A_IL12B	IL12RB1_IL12RB2	secreted	FALSE	FALSE	FALSE	TRUE	FALSE	0.081	0.237686	1.41049	FALSE	0.0670671	0.182226	0.00427025	-6.10497e-05	9.42973e-06	3.52442e-12	6.42741	-0.000918451
ck17-19	NR	PPBP	CXCR2	secreted	FALSE	FALSE	FALSE	TRUE	FALSE	0.751	0.895492	-0.741816	FALSE	0.694695	0.872407	-0.00226113	0.000235492	1.13269e-05	4.23272e-12	6.42749	-0.00488396
ck17-208	NR	NRG4	ERBB2_ERBB4	secreted	FALSE	FALSE	FALSE	TRUE	FALSE	0.475	0.811342	-0.388702	FALSE	0.957958	1	-0.00142308	-0.000198622	9.92327e-06	3.70689e-12	6.42765	-0.00142381
ck17-208	NR	IL20	IL20RA_IL20RB	secreted	FALSE	FALSE	FALSE	TRUE	FALSE	0.465	0.802731	-0.343278	FALSE	0.433433	0.754083	-0.00101255	6.90263e-05	9.92721e-06	3.70689e-12	6.42782	-0.00123607
ck17-1592	R	PMCH	MCHR1	secreted	FALSE	FALSE	FALSE	TRUE	FALSE	0.456	0.560279	-0.459507	FALSE	0.342342	0.469726	-0.000952058	0.00252986	5.74186e-05	2.14088e-11	6.42846	-0.00149054
ck17-1294	R	IL26	IL20RA_IL10RB	secreted	FALSE	FALSE	FALSE	TRUE	FALSE	0.089	0.242712	1.37629	FALSE	0.223223	0.408871	0.00479239	-0.00369236	3.80064e-05	1.41531e-11	6.42901	-0.0144776
ck17-208	NR	WNT3	FZD9_LRP5	secreted	FALSE	FALSE	FALSE	TRUE	FALSE	1	1	-0.85464	FALSE	0.942943	1	-0.00267012	2.67413e-05	9.95754e-06	3.70689e-12	6.42914	-0.00262474
ck17-1592	R	WNT8A	FZD1_LRP6	secreted	FALSE	FALSE	FALSE	TRUE	FALSE	0.572	0.669586	-0.233	FALSE	0.133133	0.220459	0.00594152	0.00770849	5.75106e-05	2.14088e-11	6.42916	0.0558987
ck17-19	NR	CXCL1	CXCR1	secreted	FALSE	FALSE	FALSE	TRUE	FALSE	0.585	0.770787	-0.311456	FALSE	0.598599	0.787027	-0.0011435	-9.31305e-05	1.13734e-05	4.23272e-12	6.42927	-0.00840986
ck17-1592	R	CCL14	CCR1	secreted	FALSE	FALSE	FALSE	TRUE	FALSE	0.341	0.451533	0.331071	FALSE	0.52953	0.66264	0.00063345	-0.00187838	5.7562e-05	2.14088e-11	6.42954	-0.00720046
ck17-21	NR	WNT8A	FZD9_LRP5	secreted	FALSE	FALSE	FALSE	TRUE	FALSE	0.287	0.574332	-0.24135	FALSE	0.204204	0.445467	-0.000882025	-0.00038531	4.23564e-06	1.57146e-12	6.43062	-0.00091667
ck17-5	R	POMC	MC4R	secreted	TRUE	FALSE	FALSE	FALSE	TRUE	0.003	0.0127139	2.68016	TRUE	0.00700701	0.0189885	0.0096796	-0.00113363	1.62775e-05	6.03478e-12	6.43093	0.0271291
ck17-1294	R	GDF6	BMPR1A_ACVR2B	secreted	FALSE	FALSE	FALSE	TRUE	FALSE	0.825	1	-0.936823	FALSE	0.772773	0.999299	-0.00565069	0.000138752	3.81908e-05	1.41531e-11	6.43111	-0.0168806
ck17-1592	R	WNT5B	FZD5	secreted	FALSE	FALSE	FALSE	TRUE	FALSE	0.214	0.317594	0.849032	FALSE	0.351351	0.480019	0.00264554	-0.00380904	5.77948e-05	2.14088e-11	6.4313	0.0219533
ck17-12e6	NR	SLURP1	CHRNG	secreted	FALSE	FALSE	FALSE	TRUE	FALSE	0.13	0.340967	1.10642	FALSE	0.14014	0.336941	0.00308093	-0.000332473	9.51779e-06	3.52442e-12	6.43145	-0.00683219
ck17-1294	R	POMC	OPRL1	secreted	FALSE	FALSE	FALSE	TRUE	FALSE	0.165	0.36866	1.01801	FALSE	0.0910911	0.210729	0.00614916	-0.000145418	3.82322e-05	1.41531e-11	6.43158	0.00884457
ck17-1592	R	FGF8	FGFR3	secreted	FALSE	FALSE	FALSE	TRUE	FALSE	0.228	0.335232	0.753994	FALSE	0.024024	0.0523533	0.0188624	0.0131255	5.78938e-05	2.14088e-11	6.43204	0.0195495
ck17-19	NR	CXCL1	CXCR2	secreted	FALSE	FALSE	FALSE	TRUE	FALSE	0.04	0.110128	1.95522	FALSE	0.047047	0.0979823	0.00624514	-0.00037197	1.14537e-05	4.23272e-12	6.43233	-0.0144884
ck17-1294	R	INHBC	ACVR1B_ACVR2A	secreted	FALSE	FALSE	FALSE	TRUE	FALSE	0.53	0.777156	-0.0416818	FALSE	0.547548	0.801143	-0.00078985	-0.000531726	3.835e-05	1.41531e-11	6.43291	-0.000765395
ck17-1294	R	WNT9A	FZD7_LRP5	secreted	FALSE	FALSE	FALSE	TRUE	FALSE	0.064	0.196168	1.49979	FALSE	0.048048	0.122966	0.00953227	0.000232837	3.84462e-05	1.41531e-11	6.434	-0.00727773
ck17-1592	R	MSTN	ACVR1B_ACVR2A	secreted	FALSE	FALSE	FALSE	TRUE	FALSE	0.299	0.409961	0.535884	FALSE	0.036036	0.0738808	0.0159225	0.0118304	5.83111e-05	2.14088e-11	6.43516	-0.0179419
ck17-1294	R	WNT7A	FZD6_LRP5	secreted	FALSE	FALSE	FALSE	TRUE	FALSE	0.535	0.781346	-0.0540883	FALSE	0.51952	0.773226	-0.00152493	-0.00118864	3.86568e-05	1.41531e-11	6.43637	0.0318827
ck17-1592	R	CXCL3	ACKR1	secreted	FALSE	FALSE	FALSE	TRUE	FALSE	0.234	0.340266	0.63799	FALSE	0.890891	0.949926	-0.0088963	-0.0137757	5.84933e-05	2.14088e-11	6.43651	-0.0225236
ck17-5	R	WNT16	FZD7_LRP5	secreted	FALSE	FALSE	FALSE	TRUE	FALSE	0.225	0.44786	0.773116	FALSE	0.128128	0.25979	0.00491662	0.00177729	1.64886e-05	6.03478e-12	6.43652	0.00598669
ck17-19	NR	SST	SSTR5	secreted	FALSE	FALSE	FALSE	TRUE	FALSE	0.497	0.691119	-0.183821	FALSE	0.537538	0.728277	-0.000948623	-0.000323065	1.1581e-05	4.23272e-12	6.43713	-0.00428407
ck17-12e6	NR	GDF5	BMPR1B_ACVR2B	secreted	FALSE	FALSE	FALSE	TRUE	FALSE	0.633	0.935371	-0.626848	FALSE	0.65966	0.985068	-0.00205138	-0.000104452	9.64659e-06	3.52442e-12	6.43729	-0.00251134
ck17-12e6	NR	IL25	IL17RA_IL17RB	secreted	FALSE	FALSE	FALSE	TRUE	FALSE	0.647	0.945923	-0.622389	FALSE	0.734735	1	-0.00203845	-0.000104977	9.65051e-06	3.52442e-12	6.43746	-0.00210936
ck17-5	R	GAL	GALR2	secreted	FALSE	FALSE	FALSE	TRUE	FALSE	0.318	0.579882	0.443937	FALSE	0.119119	0.244454	0.00301855	0.00121268	1.65473e-05	6.03478e-12	6.43807	-0.00948379
ck17-12e6	NR	RLN3	RXFP4	secreted	FALSE	FALSE	FALSE	TRUE	FALSE	0.216	0.497191	0.0497951	FALSE	0.336336	0.642306	-0.000452868	-0.000607764	9.67622e-06	3.52442e-12	6.43862	-0.00179052
ck17-1592	R	IL36B	IL1RL2_IL1RAP	secreted	FALSE	FALSE	TRUE	FALSE	TRUE	0.001	0.00398241	3.44145	FALSE	0.036036	0.0738808	0.0147757	-0.011614	5.88009e-05	2.14088e-11	6.43879	0.078239
ck17-5	R	WNT1	FZD7_LRP5	secreted	FALSE	FALSE	FALSE	TRUE	FALSE	0.851	1	-1.09176	FALSE	0.840841	1	-0.00457275	-0.000126965	1.65821e-05	6.03478e-12	6.43898	-0.00974953
ck17-1592	R	WNT2	FZD1_LRP6	secreted	FALSE	FALSE	FALSE	TRUE	FALSE	0.147	0.236064	1.13916	FALSE	0.127127	0.214073	0.0095616	0.000824074	5.88317e-05	2.14088e-11	6.43902	0.0513186
ck17-12e6	NR	PENK	OPRK1	secreted	FALSE	FALSE	FALSE	TRUE	FALSE	0.305	0.622411	0.0315419	FALSE	0.322322	0.624827	7.65764e-05	-2.15919e-05	9.68647e-06	3.52442e-12	6.43908	-0.00205325
ck17-12e6	NR	WNT16	FZD9_LRP5	secreted	FALSE	FALSE	FALSE	TRUE	FALSE	0.888	1	-0.283713	FALSE	0.737738	1	-0.000962371	-7.85529e-05	9.70437e-06	3.52442e-12	6.43988	-0.000957334
ck17-1592	R	WNT2B	FZD3_LRP5	secreted	FALSE	FALSE	TRUE	FALSE	TRUE	0.01	0.0264167	2.3737	FALSE	0.165165	0.260503	0.00851015	-0.00972418	5.90103e-05	2.14088e-11	6.44034	-0.00703316
ck17-1294	R	WNT10B	FZD7_LRP6	secreted	TRUE	FALSE	FALSE	FALSE	TRUE	0.009	0.0445119	2.27975	TRUE	0.011011	0.033489	0.0163069	0.00206547	3.90243e-05	1.41531e-11	6.44048	0.00626721
ck17-1294	R	WNT9A	FZD6_LRP5	secreted	FALSE	FALSE	FALSE	TRUE	FALSE	0.066	0.198955	1.54832	FALSE	0.0550551	0.13731	0.00940674	-0.000265646	3.90251e-05	1.41531e-11	6.44049	-0.00462779
ck17-12e6	NR	FGF16	FGFR4	secreted	FALSE	FALSE	FALSE	TRUE	FALSE	0.952	1	-1.20546	FALSE	0.931932	1	-0.00374934	1.11408e-05	9.73161e-06	3.52442e-12	6.4411	-0.00370106
ck17-1592	R	WNT10B	FZD1_LRP5	secreted	TRUE	FALSE	FALSE	FALSE	TRUE	0.005	0.0149528	2.7699	TRUE	0	0	0.0389626	0.0176471	5.92189e-05	2.14088e-11	6.44187	0.0502707
ck17-12e6	NR	PENK	OPRM1	secreted	FALSE	FALSE	FALSE	TRUE	FALSE	0.494	0.83002	-0.282728	FALSE	0.463463	0.79106	-0.000746816	0.000136327	9.75719e-06	3.52442e-12	6.44224	-0.00263137
ck17-12e6	NR	FGF4	FGFR4	secreted	FALSE	FALSE	FALSE	TRUE	FALSE	0.488	0.824122	-0.146544	FALSE	0.441441	0.766787	-0.000602373	-0.000144493	9.76268e-06	3.52442e-12	6.44248	-0.00368216
ck17-1294	R	WNT9B	FZD1_LRP5	secreted	FALSE	TRUE	FALSE	FALSE	FALSE	0.019	0.0805843	2.18491	TRUE	0.013013	0.0387751	0.0142543	0.000568357	3.92358e-05	1.41531e-11	6.44283	0.0259321
ck17-1294	R	CCL21	ACKR4	secreted	TRUE	FALSE	FALSE	FALSE	TRUE	0.01	0.0478361	2.87068	TRUE	0	0	0.0170749	-0.000907676	3.92405e-05	1.41531e-11	6.44288	0.0518332
ck17-1592	R	WNT7A	FZD7_LRP5	secreted	TRUE	FALSE	FALSE	FALSE	TRUE	0.001	0.00398241	3.65238	TRUE	0	0	0.0249247	-0.00322275	5.9392e-05	2.14088e-11	6.44314	0.00959447
ck17-5	R	PENK	OPRK1	secreted	FALSE	FALSE	FALSE	TRUE	FALSE	0.055	0.153963	1.86262	FALSE	0.0870871	0.186647	0.00788056	0.000257809	1.67486e-05	6.03478e-12	6.44332	-0.00471819
ck17-1294	R	BMP8B	BMPR1B_ACVR2B	secreted	FALSE	FALSE	FALSE	TRUE	FALSE	0.647	0.872433	-0.41423	FALSE	0.628629	0.871184	-0.00307269	-0.000476015	3.92963e-05	1.41531e-11	6.4435	0.0372595
ck17-12e6	NR	WNT10B	FZD3_LRP6	secreted	FALSE	FALSE	FALSE	TRUE	FALSE	0.014	0.0586582	2.57469	FALSE	0.047047	0.135544	0.00592547	-0.00212906	9.78656e-06	3.52442e-12	6.44354	0.0112404
ck17-1592	R	GDF11	ACVR1B_ACVR2B	secreted	FALSE	FALSE	TRUE	FALSE	TRUE	0.006	0.0174176	2.92175	FALSE	0.048048	0.0951997	0.0127544	-0.00978948	5.95351e-05	2.14088e-11	6.44418	0.0545452
ck17-12e6	NR	FGF5	FGFR4	secreted	FALSE	FALSE	FALSE	TRUE	FALSE	0.824	1	-0.954181	FALSE	0.845846	1	-0.00329431	-0.00030669	9.80372e-06	3.52442e-12	6.4443	-0.00722772
ck17-208	NR	FGF18	FGFR4	secreted	FALSE	FALSE	FALSE	TRUE	FALSE	0.253	0.555152	0.094476	FALSE	0.252252	0.511841	0.000153841	-0.000149573	1.0314e-05	3.70689e-12	6.44442	-0.00276278
ck17-1294	R	GZMA	F2RL3	secreted	FALSE	FALSE	FALSE	TRUE	FALSE	0.6	0.8391	-0.252677	FALSE	0.42042	0.660532	-0.00181946	-0.000233065	3.94176e-05	1.41531e-11	6.44484	0.0189899
ck17-12e6	NR	HCRT	HCRTR2	secreted	FALSE	FALSE	FALSE	TRUE	FALSE	0.527	0.856763	-0.386645	FALSE	0.527528	0.855824	-0.00137582	-0.000163472	9.83167e-06	3.52442e-12	6.44554	-0.00131656
ck17-1294	R	POMC	MC1R	secreted	FALSE	FALSE	FALSE	TRUE	FALSE	0.611	0.847295	-0.280933	FALSE	0.615616	0.861276	-0.00218147	-0.000416028	3.94914e-05	1.41531e-11	6.44565	0.0659982
ck17-1592	R	WNT8A	FZD1_LRP5	secreted	FALSE	FALSE	FALSE	TRUE	FALSE	0.66	0.741915	-0.460195	FALSE	0.252252	0.368997	0.00529131	0.00884972	5.97902e-05	2.14088e-11	6.44604	0.060289
ck17-12e6	NR	GDF5	BMPR1B_ACVR2A	secreted	FALSE	FALSE	FALSE	TRUE	FALSE	0.069	0.210692	1.76192	FALSE	0.0920921	0.236384	0.00526505	-0.000263634	9.84623e-06	3.52442e-12	6.44618	-0.0028189
ck17-1294	R	EDA	EDAR	secreted	FALSE	FALSE	FALSE	TRUE	FALSE	0.967	1	-1.66639	FALSE	0.994995	1	-0.0103528	0.000128461	3.95612e-05	1.41531e-11	6.44642	0.00381683
ck17-5	R	POMC	OPRK1	secreted	FALSE	FALSE	FALSE	TRUE	FALSE	0.066	0.179066	1.5492	FALSE	0.0860861	0.184735	0.00568471	-0.000682854	1.68941e-05	6.03478e-12	6.44707	0.0124117
ck17-5	R	ENHO	GPR19	secreted	TRUE	FALSE	FALSE	FALSE	TRUE	0.004	0.0164118	2.6262	TRUE	0.00800801	0.0213589	0.0114089	0.000613606	1.68973e-05	6.03478e-12	6.44715	-0.00133969
ck17-1592	R	CCL5	CCR5	secreted	FALSE	TRUE	FALSE	FALSE	FALSE	0.083	0.146172	1.39009	TRUE	0.012012	0.0278938	0.0127327	0.00196532	5.99967e-05	2.14088e-11	6.44754	-0.00909989
ck17-1294	R	WNT9A	FZD9_LRP5	secreted	TRUE	FALSE	FALSE	FALSE	TRUE	0.002	0.0138952	3.03984	TRUE	0.002002	0.0070866	0.0180933	-0.00105535	3.96803e-05	1.41531e-11	6.44772	-0.0259809
ck17-1592	R	WNT9B	FZD3_LRP6	secreted	FALSE	FALSE	FALSE	TRUE	FALSE	0.9	0.940963	-1.30057	FALSE	0.663664	0.772819	-0.00391998	0.00615833	6.00489e-05	2.14088e-11	6.44791	-0.0104372
ck17-1592	R	LTA_LTB	LTBR	secreted	FALSE	TRUE	FALSE	FALSE	FALSE	0.101	0.17195	1.29504	TRUE	0	0	0.0295351	0.0194987	6.00606e-05	2.14088e-11	6.448	0.0139636
ck17-1592	R	WNT8A	FZD3_LRP6	secreted	FALSE	FALSE	FALSE	TRUE	FALSE	0.352	0.461091	0.356449	FALSE	0.132132	0.219257	0.0099636	0.00720109	6.0064e-05	2.14088e-11	6.44802	-0.010355
ck17-1294	R	WNT16	FZD7_LRP6	secreted	FALSE	FALSE	FALSE	TRUE	FALSE	0.157	0.354587	1.0413	FALSE	0.125125	0.26639	0.00757897	0.00101688	3.97127e-05	1.41531e-11	6.44808	0.0196996
ck17-12e6	NR	WNT8A	FZD8_LRP5	secreted	FALSE	FALSE	FALSE	TRUE	FALSE	0.913	1	-0.568462	FALSE	0.571572	0.898491	-0.00173593	5.23942e-05	9.89672e-06	3.52442e-12	6.4484	-0.00178121
ck17-19	NR	CNTF	CNTFR_LIFR_IL6ST	secreted	FALSE	FALSE	FALSE	TRUE	FALSE	0.159	0.304262	1.00568	FALSE	0.167167	0.286248	0.00338453	-8.36001e-05	1.18925e-05	4.23272e-12	6.44865	-0.00612983
ck17-19	NR	GALP	GALR2	secreted	FALSE	FALSE	FALSE	TRUE	FALSE	0.521	0.713945	-0.460586	FALSE	0.554555	0.742023	-0.00162703	-3.79636e-05	1.19032e-05	4.23272e-12	6.44904	0.0336807
ck17-5	R	TAC3	TACR3	secreted	FALSE	FALSE	FALSE	TRUE	FALSE	0.106	0.261717	1.3408	FALSE	0.13013	0.263533	0.0053452	-0.000178529	1.69723e-05	6.03478e-12	6.44908	0.0559246
ck17-1294	R	WNT3A	FZD5_LRP6	secreted	FALSE	FALSE	FALSE	TRUE	FALSE	0.514	0.762895	-0.0232602	FALSE	0.703704	0.935512	-0.000771209	-0.000624418	3.98265e-05	1.41531e-11	6.44932	0.0267156
ck17-1294	R	INHBE	ACVR1B_ACVR2B	secreted	FALSE	FALSE	FALSE	TRUE	FALSE	0.442	0.689709	0.158371	FALSE	0.399399	0.632239	0.00157184	0.000572285	3.98347e-05	1.41531e-11	6.44941	0.00658396
ck17-12e6	NR	GDF6	BMPR1B_ACVR2A	secreted	FALSE	FALSE	FALSE	TRUE	FALSE	0.753	1	-0.749268	FALSE	0.951952	1	-0.00233274	2.81754e-05	9.92857e-06	3.52442e-12	6.4498	-0.00233523
ck17-1294	R	POMC	MC3R	secreted	FALSE	TRUE	FALSE	FALSE	FALSE	0.016	0.0705257	2.30501	TRUE	0	0	0.0146164	5.85828e-05	3.98885e-05	1.41531e-11	6.45	0.0558778
ck17-1294	R	IL13	IL13RA1	secreted	FALSE	FALSE	FALSE	TRUE	FALSE	0.095	0.253391	1.28454	FALSE	0.0570571	0.141344	0.00895792	0.000843364	3.99055e-05	1.41531e-11	6.45018	0.0185681
ck17-1592	R	BDNF	NTRK2	secreted	FALSE	FALSE	FALSE	TRUE	FALSE	0.918	0.951622	-1.32574	FALSE	0.881882	0.946656	-0.00740981	0.00289396	6.04056e-05	2.14088e-11	6.45049	-0.0287155
ck17-1592	R	INHBB	ACVR1B_ACVR2A	secreted	FALSE	TRUE	FALSE	FALSE	FALSE	0.125	0.205737	1.08269	TRUE	0.002002	0.00552719	0.0278047	0.0193842	6.04879e-05	2.14088e-11	6.45108	0.0109506
ck17-1294	R	BMP5	ACVR1_ACVR2B	secreted	FALSE	FALSE	FALSE	TRUE	FALSE	0.604	0.841677	-0.300002	FALSE	0.650651	0.892982	-0.00123209	0.000665863	4.00245e-05	1.41531e-11	6.45147	0.0278252
ck17-1592	R	SEMA3D	NRP1_PLXNA2	secreted	FALSE	FALSE	TRUE	FALSE	TRUE	0.002	0.00707589	4.23609	FALSE	0.194194	0.295747	0.0126475	-0.0203231	6.05791e-05	2.14088e-11	6.45173	-0.013612
ck17-1294	R	WNT3	FZD9_LRP6	secreted	FALSE	FALSE	FALSE	TRUE	FALSE	0.633	0.858873	-0.347798	FALSE	0.542543	0.800868	-0.000870611	0.00133072	4.00605e-05	1.41531e-11	6.45186	0.0588301
ck17-1294	R	WNT10A	FZD9_LRP6	secreted	FALSE	FALSE	FALSE	TRUE	FALSE	0.428	0.676546	0.140925	FALSE	0.439439	0.684556	0.000128649	-0.000763509	4.0078e-05	1.41531e-11	6.45205	-0.0294025
ck17-1592	R	WNT6	FZD5_LRP5	secreted	FALSE	TRUE	FALSE	FALSE	FALSE	0.056	0.107198	1.65558	TRUE	0	0	0.0339626	0.0210717	6.06271e-05	2.14088e-11	6.45208	0.0419409
ck17-1294	R	WNT10A	FZD7_LRP5	secreted	FALSE	FALSE	FALSE	TRUE	FALSE	0.082	0.228317	1.32364	FALSE	0.022022	0.0625732	0.00911565	0.000735334	4.00851e-05	1.41531e-11	6.45213	0.0183031
ck17-1592	R	SEMA3G	NRP2_PLXNA2	secreted	FALSE	FALSE	FALSE	TRUE	FALSE	0.082	0.144733	1.5718	FALSE	0.144144	0.235268	0.0082805	-0.00396434	6.06888e-05	2.14088e-11	6.45252	-0.0159074
ck17-1592	R	INHBE	ACVR1C_ACVR2A	secreted	FALSE	FALSE	FALSE	TRUE	FALSE	0.745	0.813801	-0.71061	FALSE	0.285285	0.407953	0.00356392	0.00910019	6.06976e-05	2.14088e-11	6.45258	-0.00570427
ck17-1592	R	WNT9B	FZD1_LRP5	secreted	FALSE	FALSE	FALSE	TRUE	FALSE	0.828	0.888544	-0.980281	FALSE	0.457457	0.591022	-1.24661e-05	0.0076293	6.07696e-05	2.14088e-11	6.4531	-0.0129039
ck17-1294	R	TNFSF13B	TNFRSF13B	secreted	FALSE	TRUE	FALSE	FALSE	FALSE	0.027	0.104769	2.1289	TRUE	0.00600601	0.0193908	0.013418	-7.58885e-05	4.01754e-05	1.41531e-11	6.45311	0.0152423
ck17-208	NR	CCL26	CCR3	secreted	FALSE	FALSE	FALSE	TRUE	FALSE	0.442	0.776832	-0.164727	FALSE	0.475475	0.801578	-0.000653242	-0.000118686	1.05306e-05	3.70689e-12	6.45344	-0.00389712
ck17-1592	R	WNT10B	FZD5_LRP5	secreted	TRUE	FALSE	FALSE	FALSE	TRUE	0.005	0.0149528	3.03119	TRUE	0	0	0.0395096	0.015866	6.08415e-05	2.14088e-11	6.45361	0.0791416
ck17-208	NR	CORT	SSTR2	secreted	FALSE	FALSE	FALSE	TRUE	FALSE	0.941	1	-0.855546	FALSE	0.911912	1	-0.00282391	-4.69841e-05	1.05352e-05	3.70689e-12	6.45363	-0.00346575
ck17-1294	R	TNFSF13B	TNFRSF13C	secreted	FALSE	FALSE	FALSE	TRUE	FALSE	0.356	0.597016	0.410331	FALSE	0.266266	0.470126	0.00261253	9.23824e-06	4.02511e-05	1.41531e-11	6.45393	-0.0181526
ck17-5	R	F2	F2RL3	secreted	FALSE	FALSE	FALSE	TRUE	FALSE	0.868	1	-1.07951	FALSE	0.874875	1	-0.00554361	-0.00107038	1.71707e-05	6.03478e-12	6.45413	-0.0148816
ck17-1294	R	APELA	APLNR	secreted	FALSE	FALSE	FALSE	TRUE	FALSE	0.627	0.856548	-0.372601	FALSE	0.598599	0.846334	-0.00278099	-0.000415508	4.03042e-05	1.41531e-11	6.4545	-0.0321761
ck17-1294	R	IGFL3	IGFLR1	secreted	FALSE	FALSE	FALSE	TRUE	FALSE	0.774	0.968086	-0.76304	FALSE	0.823824	1	-0.00409637	0.00075283	4.03874e-05	1.41531e-11	6.45539	0.0219521
ck17-1294	R	CXCL2	ACKR1	secreted	FALSE	FALSE	FALSE	TRUE	FALSE	0.661	0.88073	-0.436464	FALSE	0.706707	0.937807	-0.00325325	-0.000478858	4.04055e-05	1.41531e-11	6.45559	-0.0300637
ck17-12e6	NR	GDF7	BMPR1B_ACVR2A	secreted	FALSE	FALSE	FALSE	TRUE	FALSE	0.617	0.92578	-0.600909	FALSE	0.685686	1	-0.00227033	-0.000363728	1.00671e-05	3.52442e-12	6.45582	-0.00295323
ck17-7	NR	WNT8B	FZD8_LRP6	secreted	FALSE	FALSE	FALSE	TRUE	FALSE	0.043	0.161205	2.16297	FALSE	0.116116	0.283576	0.00462828	-0.00116677	7.17814e-06	2.5082e-12	6.45665	-0.00319062
ck17-208	NR	NPY	GPR83	secreted	FALSE	FALSE	FALSE	TRUE	FALSE	0.786	1	-0.310452	FALSE	0.456456	0.78029	-0.00107298	-6.15179e-05	1.06147e-05	3.70689e-12	6.4569	-0.00108499
ck17-19	NR	IL19	IL20RA_IL20RB	secreted	FALSE	FALSE	FALSE	TRUE	FALSE	0.641	0.816706	-0.491692	FALSE	0.613614	0.801195	-0.00168534	2.64984e-05	1.2121e-05	4.23272e-12	6.45692	-0.00548919
ck17-208	NR	PROK1	PROKR1	secreted	FALSE	FALSE	FALSE	TRUE	FALSE	0.241	0.538554	-0.235997	FALSE	0.25025	0.508484	-0.000751922	1.70789e-05	1.06179e-05	3.70689e-12	6.45703	-0.00100394
ck17-1592	R	BMP8A	ACVR1_ACVR2B	secreted	TRUE	FALSE	FALSE	FALSE	TRUE	0.001	0.00398241	4.73039	TRUE	0.00800801	0.0193872	0.026448	-0.0106073	6.13631e-05	2.14088e-11	6.45732	0.00668171
ck17-5	R	NPB	NPBWR1	secreted	FALSE	FALSE	FALSE	TRUE	FALSE	0.632	0.885329	-0.410119	FALSE	0.66967	0.948418	-0.00193911	-0.000233189	1.73021e-05	6.03478e-12	6.45744	-0.0127741
ck17-12e6	NR	NRG2	ERBB4	secreted	FALSE	FALSE	FALSE	TRUE	FALSE	0.349	0.678725	-0.184535	FALSE	0.374374	0.692013	-0.000684278	-9.7314e-05	1.01173e-05	3.52442e-12	6.45798	-0.00176056
ck17-208	NR	CCL27	CCR3	secreted	FALSE	FALSE	FALSE	TRUE	FALSE	0.412	0.740178	-0.129863	FALSE	0.396396	0.706473	-0.000354211	6.94722e-05	1.06442e-05	3.70689e-12	6.4581	-0.00332568
ck17-5	R	WNT8B	FZD8_LRP5	secreted	FALSE	FALSE	FALSE	TRUE	FALSE	0.306	0.563525	0.483555	FALSE	0.269269	0.47779	0.00297151	0.000956319	1.73676e-05	6.03478e-12	6.45908	-0.0172941
ck17-12e6	NR	EREG	ERBB2_ERBB4	secreted	FALSE	FALSE	FALSE	TRUE	FALSE	0.449	0.786344	-0.0882353	FALSE	0.504505	0.833044	-0.000661342	-0.000380265	1.01477e-05	3.52442e-12	6.45928	-0.00380287
ck17-1592	R	INHBA_INHBB	ACVR1B_ACVR2B	secreted	TRUE	FALSE	FALSE	FALSE	TRUE	0.003	0.00964503	2.47406	TRUE	0	0	0.0341583	0.0147222	6.17162e-05	2.14088e-11	6.45981	0.0453372
ck17-12e6	NR	CCL26	CCR3	secreted	FALSE	FALSE	FALSE	TRUE	FALSE	0.543	0.867437	-0.197188	FALSE	0.536537	0.86207	-0.000675003	-4.64687e-05	1.01601e-05	3.52442e-12	6.45981	-0.00631651
ck17-1294	R	BMP8A	BMPR1A_ACVR2B	secreted	FALSE	FALSE	FALSE	TRUE	FALSE	0.022	0.0904169	2.0051	FALSE	0.02002	0.0573283	0.0125231	-0.000285798	4.08088e-05	1.41531e-11	6.4599	-0.0148562
ck17-1294	R	CCL14	CCR1	secreted	FALSE	FALSE	FALSE	TRUE	FALSE	0.063	0.193918	1.58994	FALSE	0.035035	0.0940886	0.0104125	0.000255238	4.0812e-05	1.41531e-11	6.45994	0.0437299
ck17-1294	R	WNT9B	FZD7_LRP6	secreted	FALSE	FALSE	FALSE	TRUE	FALSE	0.171	0.375171	0.933904	FALSE	0.11011	0.243969	0.0072277	0.00126134	4.08145e-05	1.41531e-11	6.45996	0.0146272
ck17-208	NR	CXCL5	CXCR1	secreted	FALSE	FALSE	FALSE	TRUE	FALSE	0.264	0.572393	0.444608	FALSE	0.276276	0.548435	0.00135799	-9.58482e-05	1.06925e-05	3.70689e-12	6.46007	-0.00312175
ck17-1592	R	WNT9A	FZD5_LRP6	secreted	TRUE	FALSE	FALSE	FALSE	TRUE	0.005	0.0149528	3.27673	TRUE	0.002002	0.00552719	0.0246706	-0.00108951	6.18038e-05	2.14088e-11	6.46042	0.0174944
ck17-1592	R	NRG2	ERBB4	secreted	FALSE	FALSE	FALSE	TRUE	FALSE	0.292	0.404563	-0.0434621	FALSE	0.182182	0.279592	0.00153241	0.00187412	6.18147e-05	2.14088e-11	6.4605	-0.00230412
ck17-19	NR	CD40LG	ITGA2B_ITGB3	secreted	FALSE	FALSE	FALSE	TRUE	FALSE	0.527	0.717597	-0.593857	FALSE	0.597598	0.786395	-0.00195813	0.000119667	1.22417e-05	4.23272e-12	6.46122	-0.00190725
ck17-208	NR	WNT9B	FZD4_LRP5	secreted	FALSE	FALSE	FALSE	TRUE	FALSE	0.179	0.433228	0.705907	FALSE	0.163163	0.372327	0.00232453	1.135e-05	1.0738e-05	3.70689e-12	6.46192	-0.0025847
ck17-1294	R	WNT9A	FZD4_LRP5	secreted	FALSE	FALSE	FALSE	TRUE	FALSE	0.765	0.962185	-0.765112	FALSE	0.825826	1	-0.00465823	0.000243675	4.10468e-05	1.41531e-11	6.46243	0.0304152
ck17-1592	R	CCL14	ACKR1	secreted	TRUE	FALSE	FALSE	FALSE	TRUE	0.001	0.00398241	4.40523	TRUE	0.002002	0.00552719	0.0298986	-0.00482014	6.21144e-05	2.14088e-11	6.4626	0.0330363
ck17-1592	R	WNT10B	FZD3_LRP6	secreted	TRUE	FALSE	FALSE	FALSE	TRUE	0.001	0.00398241	3.69924	TRUE	0	0	0.0440535	0.0148942	6.21342e-05	2.14088e-11	6.46274	0.0107435
ck17-1592	R	IFNK	IFNAR1_IFNAR2	secreted	FALSE	FALSE	FALSE	TRUE	FALSE	0.088	0.153612	1.61919	FALSE	0.637638	0.755209	-0.00551041	-0.0182756	6.21528e-05	2.14088e-11	6.46287	-0.0152983
ck17-12e6	NR	CCL7	CCR3	secreted	FALSE	FALSE	FALSE	TRUE	FALSE	0.928	1	-1.35533	FALSE	0.943944	1	-0.004702	-0.000365459	1.02375e-05	3.52442e-12	6.46311	-0.0135033
ck17-12e6	NR	GDNF	GFRA1_RET	secreted	FALSE	FALSE	FALSE	TRUE	FALSE	0.188	0.448329	0.789585	FALSE	0.172172	0.39465	0.0025821	5.51119e-05	1.02426e-05	3.52442e-12	6.46332	-0.00298675
ck17-21	NR	WNT8A	FZD3_LRP5	secreted	FALSE	FALSE	FALSE	TRUE	FALSE	0.289	0.57435	0.0450881	FALSE	0.454454	0.762593	-0.000893641	-0.000990044	4.57144e-06	1.57146e-12	6.46375	-0.00215402
ck17-19	NR	INHBA_INHBB	ACVR1C_ACVR2B	secreted	FALSE	FALSE	FALSE	TRUE	FALSE	0.866	0.964642	-1.08853	FALSE	0.865866	1	-0.00420186	-0.000381144	1.23201e-05	4.23272e-12	6.46399	-0.00900603
ck17-12e6	NR	WNT3A	FZD8_LRP5	secreted	FALSE	FALSE	FALSE	TRUE	FALSE	0.679	0.975217	-0.698769	FALSE	0.924925	1	-0.00231203	-7.31754e-05	1.02656e-05	3.52442e-12	6.4643	-0.00237235
ck17-19	NR	SHH	PTCH1_SMO	secreted	FALSE	FALSE	FALSE	TRUE	FALSE	0.053	0.136208	1.80038	FALSE	0.108108	0.202552	0.00601593	-0.000308106	1.23385e-05	4.23272e-12	6.46464	-0.00663625
ck17-1592	R	IL16	CD4	secreted	TRUE	FALSE	FALSE	FALSE	TRUE	0.001	0.00398241	5.76657	TRUE	0	0	0.0385885	-0.00696999	6.24171e-05	2.14088e-11	6.46471	0.0997837
ck17-5	R	IL12B_IL23A	IL23R_IL12RB1	secreted	FALSE	FALSE	FALSE	TRUE	FALSE	0.972	1	-1.04927	FALSE	0.821822	1	-0.0040577	0.000344929	1.76056e-05	6.03478e-12	6.46499	-0.00388925
ck17-1592	R	FGF7	FGFR1	secreted	TRUE	FALSE	FALSE	FALSE	TRUE	0.001	0.00398241	4.31774	TRUE	0.019019	0.0424332	0.0181557	-0.0159998	6.25761e-05	2.14088e-11	6.46582	0.0215694
ck17-1294	R	WNT1	FZD7_LRP6	secreted	FALSE	FALSE	FALSE	TRUE	FALSE	0.055	0.177141	1.57183	FALSE	0.038038	0.100681	0.0113474	0.00123747	4.13698e-05	1.41531e-11	6.46583	-0.00148668
ck17-208	NR	CXCL1	CXCR2	secreted	FALSE	FALSE	FALSE	TRUE	FALSE	0.59	0.91939	-0.423284	FALSE	0.58959	0.925364	-0.00138649	7.06649e-06	1.08389e-05	3.70689e-12	6.46598	-0.00315334
ck17-12e6	NR	WNT8A	FZD8_LRP6	secreted	FALSE	FALSE	FALSE	TRUE	FALSE	0.624	0.927871	-0.442667	FALSE	0.504505	0.833044	-0.00152633	-0.000105252	1.03057e-05	3.52442e-12	6.46599	-0.00148152
ck17-1294	R	BMP8A	BMPR1B_BMPR2	secreted	FALSE	FALSE	FALSE	TRUE	FALSE	0.041	0.143108	1.73394	FALSE	0.023023	0.0652912	0.0112099	5.50364e-05	4.13872e-05	1.41531e-11	6.46601	-0.014293
ck17-19	NR	INHBB	ACVR1C_ACVR2B	secreted	FALSE	FALSE	FALSE	TRUE	FALSE	0.885	0.971436	-1.11024	FALSE	0.882883	1	-0.0043676	-0.000460905	1.23818e-05	4.23272e-12	6.46616	-0.00912833
ck17-1592	R	TSHB	TSHR	secreted	FALSE	FALSE	FALSE	TRUE	FALSE	0.805	0.867386	-0.646008	FALSE	0.702703	0.806488	-0.00320327	0.00191084	6.26707e-05	2.14088e-11	6.46647	-0.000303174
ck17-1294	R	WNT10B	FZD1_LRP5	secreted	FALSE	FALSE	FALSE	TRUE	FALSE	0.217	0.438508	0.760982	FALSE	0.2002	0.380458	0.0057997	0.000900103	4.14546e-05	1.41531e-11	6.46672	-0.00915654
ck17-19	NR	CGA	TSHR	secreted	FALSE	FALSE	FALSE	TRUE	FALSE	0.911	0.992393	-0.773128	FALSE	0.752753	0.920099	-0.00269135	3.09391e-05	1.23984e-05	4.23272e-12	6.46675	-0.00264072
ck17-208	NR	CCL1	ACKR4	secreted	FALSE	FALSE	FALSE	TRUE	FALSE	0.121	0.334529	1.14393	FALSE	0.112112	0.276041	0.00354482	-0.000225511	1.08632e-05	3.70689e-12	6.46695	-0.00247061
ck17-12e6	NR	DHH	PTCH1_SMO	secreted	FALSE	FALSE	FALSE	TRUE	FALSE	0.397	0.731665	0.237721	FALSE	0.47047	0.796511	-0.000490037	-0.00125407	1.03297e-05	3.52442e-12	6.467	-0.0124315
ck17-1592	R	WNT10B	FZD1_LRP6	secreted	TRUE	FALSE	FALSE	FALSE	TRUE	0.015	0.0368605	2.2548	TRUE	0	0	0.0332646	0.0154019	6.27589e-05	2.14088e-11	6.46708	0.0450092
ck17-12e6	NR	FGF17	FGFR4	secreted	FALSE	FALSE	FALSE	TRUE	FALSE	0.424	0.757947	0.0171329	FALSE	0.372372	0.690604	-3.19562e-05	-8.70513e-05	1.0341e-05	3.52442e-12	6.46748	-0.00367474
ck17-1592	R	CTSG	F2R	secreted	FALSE	TRUE	FALSE	FALSE	FALSE	0.119	0.197296	1.24902	TRUE	0.004004	0.0104735	0.0215755	0.0116756	6.28234e-05	2.14088e-11	6.46753	0.0466507
ck17-19	NR	XCL1	XCR1	secreted	FALSE	FALSE	FALSE	TRUE	FALSE	0.651	0.826649	-0.793771	FALSE	0.777778	0.942308	-0.0028567	-5.8197e-05	1.24297e-05	4.23272e-12	6.46784	-0.00295263
ck17-1294	R	WNT10A	LRP6	secreted	FALSE	FALSE	FALSE	TRUE	FALSE	0.527	0.774313	-0.0268174	FALSE	0.52953	0.786531	-0.000923849	-0.00075095	4.15673e-05	1.41531e-11	6.4679	-0.00845268
ck17-208	NR	WNT10B	FZD4_LRP5	secreted	FALSE	FALSE	FALSE	TRUE	FALSE	0.02	0.0875075	2.66487	FALSE	0.023023	0.0725349	0.00868718	-0.000107052	1.08904e-05	3.70689e-12	6.46803	-0.00310901
ck17-1592	R	ANGPTL1	LILRB3	secreted	FALSE	FALSE	FALSE	TRUE	FALSE	0.61	0.703164	-0.661613	FALSE	0.508509	0.641373	-0.00297907	0.00227057	6.29582e-05	2.14088e-11	6.46846	-0.00300665
ck17-12e6	NR	RLN1	RXFP1	secreted	FALSE	FALSE	FALSE	TRUE	FALSE	0.53	0.858268	-0.356979	FALSE	0.512513	0.839616	-0.00115517	-5.87095e-06	1.03652e-05	3.52442e-12	6.46849	-0.00296463
ck17-21	NR	PROK2	PROKR1	secreted	FALSE	FALSE	FALSE	TRUE	FALSE	0.125	0.334946	1.11333	FALSE	0.214214	0.458129	0.00134308	-0.00105129	4.62524e-06	1.57146e-12	6.46883	-0.00266561
ck17-208	NR	SLURP1	CHRNA1	secreted	FALSE	FALSE	FALSE	TRUE	FALSE	0.474	0.810585	-0.258329	FALSE	0.423423	0.741117	-0.000890551	-3.72453e-05	1.09109e-05	3.70689e-12	6.46885	-0.000873296
ck17-208	NR	RLN1	RXFP3	secreted	FALSE	FALSE	FALSE	TRUE	FALSE	0.442	0.776832	-0.306415	FALSE	0.454454	0.778685	-0.00119117	-0.000178353	1.09255e-05	3.70689e-12	6.46943	-0.000284662
ck17-1592	R	WNT6	FZD1_LRP6	secreted	FALSE	TRUE	FALSE	FALSE	FALSE	0.346	0.455869	0.35365	TRUE	0.00700701	0.017199	0.0215915	0.0187819	6.31156e-05	2.14088e-11	6.46955	0.00495313
ck17-208	NR	WNT6	FZD4_LRP5	secreted	FALSE	FALSE	FALSE	TRUE	FALSE	0.755	1	-0.731542	FALSE	0.733734	1	-0.00237542	4.35974e-05	1.09345e-05	3.70689e-12	6.46979	-0.00105889
ck17-208	NR	CXCL1	CXCR1	secreted	FALSE	FALSE	FALSE	TRUE	FALSE	0.971	1	-1.13636	FALSE	0.925926	1	-0.0036172	0.000140791	1.09364e-05	3.70689e-12	6.46987	-0.00389454
ck17-1294	R	INHBA_INHBB	ACVR1B_ACVR2A	secreted	FALSE	FALSE	FALSE	TRUE	FALSE	0.513	0.762186	-0.0234162	FALSE	0.581582	0.831883	-0.00117567	-0.00102435	4.17591e-05	1.41531e-11	6.4699	-0.0055401
ck17-5	R	AMH	AMHR2_ACVR1	secreted	FALSE	FALSE	FALSE	TRUE	FALSE	0.611	0.866792	-0.338923	FALSE	0.596597	0.874216	-0.00101561	0.000415414	1.78276e-05	6.03478e-12	6.47043	-0.0234523
ck17-1294	R	WNT11	FZD4	secreted	FALSE	FALSE	FALSE	TRUE	FALSE	0.034	0.124015	1.84373	FALSE	0.0540541	0.135968	0.010794	-0.00112877	4.18177e-05	1.41531e-11	6.47051	0.0763189
ck17-19	NR	WNT5B	FZD8	secreted	FALSE	FALSE	FALSE	TRUE	FALSE	0.577	0.762917	-0.257432	FALSE	0.616617	0.803728	-0.00079068	0.000120167	1.25189e-05	4.23272e-12	6.47095	-0.00731694
ck17-21	NR	INHBA_INHBB	ACVR1C_ACVR2B	secreted	FALSE	FALSE	FALSE	TRUE	FALSE	0.331	0.631014	0.106873	FALSE	0.364364	0.664317	-0.000206289	-0.000436704	4.64822e-06	1.57146e-12	6.47098	-0.0025209
ck17-5	R	NGF	NTRK1	secreted	TRUE	FALSE	FALSE	FALSE	TRUE	0.002	0.00895187	3.80859	TRUE	0	0	0.0160102	-8.12986e-05	1.78512e-05	6.03478e-12	6.47101	0.0634581
ck17-1592	R	WNT9A	FZD7_LRP6	secreted	TRUE	FALSE	FALSE	FALSE	TRUE	0.007	0.0196372	2.68012	TRUE	0	0	0.0206658	-0.000668696	6.3366e-05	2.14088e-11	6.47126	0.0108344
ck17-1592	R	WNT9B	FZD1_LRP6	secreted	FALSE	FALSE	FALSE	TRUE	FALSE	0.734	0.80623	-0.683998	FALSE	0.462462	0.595556	0.00101339	0.00645977	6.34026e-05	2.14088e-11	6.47152	-0.0113161
ck17-5	R	WNT16	FZD8_LRP5	secreted	FALSE	FALSE	FALSE	TRUE	FALSE	0.373	0.635847	0.331003	FALSE	0.252252	0.453786	0.0037471	0.00234752	1.78785e-05	6.03478e-12	6.47167	-0.0207781
ck17-12e6	NR	PROK1	PROKR1	secreted	FALSE	FALSE	FALSE	TRUE	FALSE	0.473	0.810367	-0.190125	FALSE	0.462462	0.790158	-0.000546773	6.76416e-05	1.04435e-05	3.52442e-12	6.47176	-0.00333886
ck17-7	NR	WNT8B	FZD9_LRP5	secreted	FALSE	FALSE	FALSE	TRUE	FALSE	0.52	0.837752	-0.617107	FALSE	0.658659	0.988539	-0.00284117	-0.00115864	7.43369e-06	2.5082e-12	6.47184	-0.00280627
ck17-12e6	NR	NPW	NPBWR1	secreted	FALSE	FALSE	FALSE	TRUE	FALSE	0.42	0.756366	0.0573068	FALSE	0.457457	0.784012	-8.96996e-05	-0.00027493	1.04475e-05	3.52442e-12	6.47192	-0.00495298
ck17-19	NR	DHH	PTCH1_SMO	secreted	FALSE	FALSE	FALSE	TRUE	FALSE	0.487	0.683525	-0.166143	FALSE	0.528529	0.718001	-0.00135482	-0.000766137	1.25544e-05	4.23272e-12	6.47218	-0.0056913
ck17-12e6	NR	NTS	NTSR1	secreted	FALSE	FALSE	FALSE	TRUE	FALSE	0.734	1	-0.690677	FALSE	0.7998	1	-0.00321388	-0.000980541	1.04559e-05	3.52442e-12	6.47227	0.00365543
ck17-1592	R	NMB	NMBR	secreted	FALSE	TRUE	FALSE	FALSE	FALSE	0.025	0.0550347	2.22962	TRUE	0.001001	0.0029205	0.0156502	-0.00212192	6.35355e-05	2.14088e-11	6.47242	0.0149282
ck17-12e6	NR	RLN1	RXFP4	secreted	FALSE	FALSE	FALSE	TRUE	FALSE	0.639	0.942553	-0.493723	FALSE	0.682683	1	-0.00180942	-0.000212634	1.04599e-05	3.52442e-12	6.47244	-0.00360513
ck17-12e6	NR	CGA	FSHR	secreted	FALSE	FALSE	FALSE	TRUE	FALSE	0.316	0.637004	-0.235171	FALSE	0.703704	1	-0.00104064	-0.000279969	1.04624e-05	3.52442e-12	6.47254	-0.00100086
ck17-12e6	NR	WNT16	FZD8_LRP5	secreted	FALSE	FALSE	FALSE	TRUE	FALSE	0.161	0.401288	0.681583	FALSE	0.168168	0.388134	0.00216851	-3.61252e-05	1.04625e-05	3.52442e-12	6.47255	-0.00182304
ck17-1592	R	GDF3	ACVR1B_ACVR2B	secreted	FALSE	FALSE	FALSE	TRUE	FALSE	0.437	0.542825	0.0379034	FALSE	0.267267	0.387757	0.00304327	0.00274097	6.36085e-05	2.14088e-11	6.47292	-0.0121594
ck17-12e6	NR	WNT3A	FZD9_LRP6	secreted	FALSE	FALSE	FALSE	TRUE	FALSE	0.153	0.383659	0.445946	FALSE	0.102102	0.256175	0.00158762	0.000144269	1.04757e-05	3.52442e-12	6.47309	-0.00107109
ck17-12e6	NR	FGF18	FGFR4	secreted	FALSE	FALSE	FALSE	TRUE	FALSE	0.744	1	-0.743828	FALSE	0.785786	1	-0.00256699	-0.000158464	1.04847e-05	3.52442e-12	6.47347	0.0207426
ck17-5	R	GNRH1	GNRHR	secreted	FALSE	FALSE	FALSE	TRUE	FALSE	0.041	0.123442	1.8294	FALSE	0.049049	0.113	0.0078903	0.000137137	1.79615e-05	6.03478e-12	6.47368	0.0110479
ck17-19	NR	CCL8	ACKR4	secreted	FALSE	FALSE	FALSE	TRUE	FALSE	0.953	1	-1.04608	FALSE	0.965966	1	-0.00421861	-0.000505043	1.26023e-05	4.23272e-12	6.47383	-0.00454468
ck17-208	NR	WNT10B	FZD4_LRP6	secreted	FALSE	FALSE	FALSE	TRUE	FALSE	0.132	0.355497	1.06786	FALSE	0.185185	0.409813	0.00344561	-0.000102212	1.10381e-05	3.70689e-12	6.47389	-0.00315812
ck17-1592	R	SEMA3G	NRP2_PLXNA3	secreted	FALSE	FALSE	FALSE	TRUE	FALSE	0.481	0.5851	-0.0662472	FALSE	0.63964	0.755895	-0.00565305	-0.00512403	6.37701e-05	2.14088e-11	6.47403	-0.0177805
ck17-1592	R	IL17B	IL17RB	secreted	FALSE	FALSE	FALSE	TRUE	FALSE	0.453	0.55789	-0.208967	FALSE	0.155155	0.248404	0.00354583	0.00521484	6.37919e-05	2.14088e-11	6.47417	0.00307496
ck17-208	NR	WNT3A	FZD9_LRP6	secreted	FALSE	FALSE	FALSE	TRUE	FALSE	0.048	0.171833	2.34985	FALSE	0.04004	0.118263	0.00761592	-0.000194636	1.1048e-05	3.70689e-12	6.47427	-0.00365681
ck17-1592	R	GDF5	BMPR1B_ACVR2A	secreted	FALSE	FALSE	FALSE	TRUE	FALSE	0.433	0.538278	-0.10421	FALSE	0.399399	0.532867	-0.000779871	5.26884e-05	6.38277e-05	2.14088e-11	6.47442	0.0146848
ck17-1592	R	WNT6	FZD1_LRP5	secreted	FALSE	TRUE	FALSE	FALSE	FALSE	0.265	0.374688	0.633147	TRUE	0	0	0.0271941	0.0221353	6.3839e-05	2.14088e-11	6.47449	0.0278927
ck17-19	NR	CORT	SSTR5	secreted	FALSE	FALSE	FALSE	TRUE	FALSE	0.055	0.139444	1.80658	FALSE	0.0610611	0.122772	0.00662949	0.000209561	1.26283e-05	4.23272e-12	6.47473	-0.00796842
ck17-208	NR	RLN1	RXFP1	secreted	FALSE	FALSE	FALSE	TRUE	FALSE	0.237	0.532884	0.102799	FALSE	0.232232	0.481217	0.000298058	-4.40384e-05	1.10745e-05	3.70689e-12	6.47532	-0.0020767
ck17-19	NR	SST	SSTR2	secreted	FALSE	FALSE	FALSE	TRUE	FALSE	0.731	0.8786	-0.724904	FALSE	0.718719	0.887615	-0.00278005	-0.000201234	1.26555e-05	4.23272e-12	6.47566	0.0619997
ck17-19	NR	NPVF	NPFFR1	secreted	FALSE	FALSE	FALSE	TRUE	FALSE	0.679	0.840242	-0.503315	FALSE	0.605606	0.794168	-0.0018017	-1.006e-05	1.26713e-05	4.23272e-12	6.4762	-0.00171424
ck17-208	NR	PPBP	CXCR2	secreted	FALSE	FALSE	FALSE	TRUE	FALSE	0.784	1	-0.54165	FALSE	0.824825	1	-0.00194794	-0.000143392	1.10994e-05	3.70689e-12	6.47629	-0.00160179
ck17-12e6	NR	WNT3	FZD9_LRP5	secreted	FALSE	FALSE	TRUE	FALSE	TRUE	0.008	0.0366759	2.90444	FALSE	0.017017	0.0550008	0.0091575	-0.000278119	1.0554e-05	3.52442e-12	6.47633	-0.00581929
ck17-1592	R	BTLA	TNFRSF14	secreted	FALSE	FALSE	FALSE	TRUE	FALSE	0.198	0.300029	0.894762	FALSE	0.396396	0.530193	-0.00047148	-0.00763577	6.41108e-05	2.14088e-11	6.47634	0.0126278
ck17-12e6	NR	CCL26	ACKR2	secreted	FALSE	FALSE	FALSE	TRUE	FALSE	0.978	1	-1.51418	FALSE	0.964965	1	-0.00498062	-6.12866e-05	1.0555e-05	3.52442e-12	6.47637	0.0300996
ck17-12e6	NR	CGA	LHCGR	secreted	FALSE	FALSE	FALSE	TRUE	FALSE	0.417	0.754246	-0.574627	FALSE	0.758759	1	-0.0018363	3.07252e-05	1.05567e-05	3.52442e-12	6.47644	-0.00183602
ck17-1294	R	WNT9A	FZD3_LRP6	secreted	FALSE	FALSE	FALSE	TRUE	FALSE	0.523	0.772931	-0.071558	FALSE	0.605606	0.851325	-0.00149609	-0.00103017	4.23936e-05	1.41531e-11	6.47645	0.0183971
ck17-19	NR	FGF16	FGFR4	secreted	FALSE	FALSE	FALSE	TRUE	FALSE	0.465	0.663153	-0.0117887	FALSE	0.538539	0.728328	-0.000642752	-0.000600757	1.26901e-05	4.23272e-12	6.47685	0.00285294
ck17-12e6	NR	FGF23	FGFR4	secreted	FALSE	FALSE	FALSE	TRUE	FALSE	0.23	0.522154	0.603127	FALSE	0.207207	0.456183	0.00209492	0.000133927	1.05715e-05	3.52442e-12	6.47705	-0.00284887
ck17-1294	R	IL36G	IL1RL2_IL1RAP	secreted	FALSE	TRUE	FALSE	FALSE	FALSE	0.043	0.148314	1.74698	TRUE	0.014014	0.0415891	0.0112521	-0.000132111	4.24646e-05	1.41531e-11	6.47718	0.0138779
ck17-21	NR	CD40LG	ITGA2B_ITGB3	secreted	FALSE	FALSE	FALSE	TRUE	FALSE	0.406	0.712765	-0.225764	FALSE	0.538539	0.850247	-0.00122824	-0.000737852	4.71818e-06	1.57146e-12	6.47747	-0.00197538
ck17-1294	R	WNT8B	FZD7_LRP6	secreted	FALSE	FALSE	FALSE	TRUE	FALSE	0.205	0.423647	0.802739	FALSE	0.146146	0.301953	0.00637784	0.001143	4.25264e-05	1.41531e-11	6.47781	0.0256246
ck17-19	NR	NPVF	NPFFR2	secreted	FALSE	FALSE	FALSE	TRUE	FALSE	0.539	0.726709	-0.329018	FALSE	0.527528	0.717931	-0.00108824	8.54567e-05	1.27254e-05	4.23272e-12	6.47805	-0.00109097
ck17-1294	R	IL18	IL18R1_IL18RAP	secreted	FALSE	FALSE	FALSE	TRUE	FALSE	0.355	0.596024	0.314674	FALSE	0.216216	0.400532	0.00268731	0.000634559	4.25552e-05	1.41531e-11	6.4781	-0.00470459
ck17-5	R	WNT6	FZD7_LRP5	secreted	TRUE	FALSE	FALSE	FALSE	TRUE	0.004	0.0164118	2.94283	TRUE	0.001001	0.00301728	0.0127055	0.000168862	1.81482e-05	6.03478e-12	6.47817	0.0217829
ck17-19	NR	INHBA_INHBB	ACVR1C_ACVR2A	secreted	FALSE	FALSE	FALSE	TRUE	FALSE	0.464	0.662983	0.0202407	FALSE	0.432432	0.619165	-1.92019e-06	-7.41526e-05	1.27354e-05	4.23272e-12	6.47839	-0.00354489
ck17-19	NR	POMC	OPRK1	secreted	FALSE	FALSE	FALSE	TRUE	FALSE	0.625	0.807247	-0.733975	FALSE	0.824825	0.974324	-0.0026849	-6.37691e-05	1.27531e-05	4.23272e-12	6.479	-0.00253351
ck17-1294	R	WNT16	FZD1_LRP5	secreted	FALSE	FALSE	FALSE	TRUE	FALSE	0.026	0.102524	2.05917	FALSE	0.022022	0.0625732	0.0140673	0.00061935	4.2651e-05	1.41531e-11	6.47908	-0.0103837
ck17-1592	R	VEGFC	FLT4	secreted	FALSE	FALSE	FALSE	TRUE	FALSE	0.064	0.119061	1.53737	FALSE	0.044044	0.0882543	0.0108413	-0.00150793	6.45241e-05	2.14088e-11	6.47913	-0.014963
ck17-1294	R	WNT3A	FZD3_LRP5	secreted	TRUE	FALSE	FALSE	FALSE	TRUE	0.006	0.0324222	2.58983	TRUE	0.004004	0.0133679	0.0161079	-0.000810371	4.26746e-05	1.41531e-11	6.47932	0.0167332
ck17-12e6	NR	BTC	ERBB2_ERBB4	secreted	FALSE	FALSE	FALSE	TRUE	FALSE	0.141	0.361231	0.915535	FALSE	0.126126	0.308124	0.00315597	0.000170832	1.06311e-05	3.52442e-12	6.47949	-0.0014543
ck17-12e6	NR	BMP8A	BMPR1B_ACVR2B	secreted	FALSE	FALSE	FALSE	TRUE	FALSE	0.295	0.611811	0.457139	FALSE	0.292292	0.578697	0.00138636	-0.000104241	1.06323e-05	3.52442e-12	6.47954	-0.00853316
ck17-1592	R	ANGPTL2	LILRB3	secreted	FALSE	FALSE	FALSE	TRUE	FALSE	0.478	0.582344	-0.00931301	FALSE	0.545546	0.675781	-0.00125163	-0.00117678	6.46022e-05	2.14088e-11	6.47966	0.0131496
ck17-19	NR	WNT10B	FZD3_LRP5	secreted	FALSE	FALSE	FALSE	TRUE	FALSE	0.057	0.142358	1.75573	FALSE	0.139139	0.246345	0.00631886	4.01793e-05	1.27885e-05	4.23272e-12	6.4802	-0.00530623
ck17-19	NR	WNT16	FZD3_LRP6	secreted	FALSE	FALSE	FALSE	TRUE	FALSE	0.488	0.684291	-0.160661	FALSE	0.489489	0.682127	-0.000426417	0.000148137	1.27891e-05	4.23272e-12	6.48022	-0.00568089
ck17-208	NR	WNT3	FZD4_LRP6	secreted	FALSE	FALSE	FALSE	TRUE	FALSE	0.386	0.712804	0.170648	FALSE	0.36036	0.659086	0.000692589	0.000121429	1.12024e-05	3.70689e-12	6.4803	-0.00896793
ck17-1294	R	WNT2B	FZD8_LRP5	secreted	FALSE	FALSE	FALSE	TRUE	FALSE	0.284	0.517945	0.558992	FALSE	0.381381	0.610293	0.00343991	-0.000216181	4.27781e-05	1.41531e-11	6.48037	-0.0137483
ck17-19	NR	WNT11	FZD8	secreted	FALSE	FALSE	FALSE	TRUE	FALSE	0.192	0.345876	0.897807	FALSE	0.182182	0.30812	0.00325882	4.75214e-05	1.27937e-05	4.23272e-12	6.48038	-0.00264002
ck17-19	NR	DHH	PTCH2_SMO	secreted	FALSE	FALSE	FALSE	TRUE	FALSE	0.977	1	-0.30342	FALSE	0.229229	0.370689	-0.00114097	-5.53939e-05	1.28008e-05	4.23272e-12	6.48062	-0.00155458
ck17-208	NR	IL37	IL18R1_IL18RAP	secreted	FALSE	FALSE	FALSE	TRUE	FALSE	0.737	1	-0.558072	FALSE	0.727728	1	-0.00191331	-4.40795e-05	1.12188e-05	3.70689e-12	6.48094	0.000573048
ck17-12e6	NR	BMP5	BMPR1B_ACVR2A	secreted	FALSE	FALSE	FALSE	TRUE	FALSE	0.072	0.217445	1.62798	FALSE	0.0650651	0.177074	0.00537925	6.21894e-05	1.06671e-05	3.52442e-12	6.48096	-0.00329431
ck17-1294	R	IL24	IL22RA1_IL20RB	secreted	FALSE	FALSE	FALSE	TRUE	FALSE	0.668	0.885206	-0.479715	FALSE	0.806807	1	-0.00596845	-0.00282761	4.28672e-05	1.41531e-11	6.48127	-0.00490159
ck17-208	NR	WNT2B	FZD9_LRP5	secreted	FALSE	FALSE	FALSE	TRUE	FALSE	0.887	1	-0.596892	FALSE	0.835836	1	-0.00196129	4.01355e-05	1.12431e-05	3.70689e-12	6.48188	-0.00192783
ck17-12e6	NR	BMP8B	BMPR1B_ACVR2A	secreted	FALSE	FALSE	FALSE	TRUE	FALSE	0.402	0.735962	0.21942	FALSE	0.373373	0.691693	0.000860571	0.000143109	1.06917e-05	3.52442e-12	6.48196	0.00558683
ck17-208	NR	BTC	ERBB2_ERBB4	secreted	FALSE	FALSE	FALSE	TRUE	FALSE	0.276	0.588773	-0.366321	FALSE	0.904905	1	-0.00116056	6.84403e-05	1.12559e-05	3.70689e-12	6.48237	-0.00116119
ck17-7	NR	WNT8B	FZD8_LRP5	secreted	FALSE	FALSE	FALSE	TRUE	FALSE	0.795	1	-0.88896	FALSE	0.838839	1	-0.0033818	-0.000928233	7.61785e-06	2.5082e-12	6.48247	-0.00335761
ck17-19	NR	WNT16	FZD9_LRP6	secreted	FALSE	FALSE	FALSE	TRUE	FALSE	0.062	0.150843	1.77969	FALSE	0.0710711	0.139377	0.00638945	7.6158e-06	1.28588e-05	4.23272e-12	6.48258	-0.00428174
ck17-19	NR	NPFF	NPFFR2	secreted	FALSE	FALSE	FALSE	TRUE	FALSE	0.222	0.387407	0.722872	FALSE	0.19019	0.31952	0.00282614	0.000232496	1.28736e-05	4.23272e-12	6.48308	-0.00630076
ck17-12e6	NR	IL13	IL4R_IL13RA2	secreted	FALSE	FALSE	FALSE	TRUE	FALSE	0.34	0.667497	-0.200265	FALSE	0.520521	0.847748	-0.00196204	-0.00130632	1.07206e-05	3.52442e-12	6.48313	-0.00281425
ck17-208	NR	INSL3	RXFP3	secreted	FALSE	FALSE	FALSE	TRUE	FALSE	0.751	1	-0.73581	FALSE	0.821822	1	-0.00307258	-0.000601422	1.1279e-05	3.70689e-12	6.48326	-0.00340992
ck17-1592	R	GUCA2B	GUCY2C	secreted	FALSE	FALSE	FALSE	TRUE	FALSE	0.818	0.8796	-0.654383	FALSE	0.887888	0.947993	-0.00197678	0.00330516	6.5151e-05	2.14088e-11	6.48333	-0.00202391
ck17-1592	R	CCL17	ACKR2	secreted	FALSE	FALSE	FALSE	TRUE	FALSE	0.103	0.174791	1.09779	FALSE	0.292292	0.414623	0.00217953	-0.00668223	6.51635e-05	2.14088e-11	6.48341	-0.0173468
ck17-208	NR	CCL25	CCR9	secreted	FALSE	FALSE	FALSE	TRUE	FALSE	0.228	0.519056	-0.18992	FALSE	0.196196	0.425818	-0.000642849	-4.84342e-06	1.12852e-05	3.70689e-12	6.4835	-0.000946672
ck17-1294	R	CCL3L1	CCR1	secreted	FALSE	FALSE	FALSE	TRUE	FALSE	0.047	0.157278	1.63565	FALSE	0.025025	0.0697567	0.0114067	0.000664103	4.31357e-05	1.41531e-11	6.48399	0.0272446
ck17-208	NR	SLURP2	CHRNA9	secreted	FALSE	FALSE	FALSE	TRUE	FALSE	0.354	0.684964	-0.275662	FALSE	0.317317	0.607673	-0.00100658	-7.99622e-05	1.12991e-05	3.70689e-12	6.48403	-0.00121614
ck17-12e6	NR	BMP8B	BMPR1B_ACVR2B	secreted	FALSE	FALSE	FALSE	TRUE	FALSE	0.597	0.913156	-0.326244	FALSE	0.596597	0.926499	-0.00100465	6.52292e-05	1.07544e-05	3.52442e-12	6.4845	-0.010819
ck17-12e6	NR	WNT10A	FZD9_LRP5	secreted	FALSE	FALSE	FALSE	TRUE	FALSE	0.53	0.858268	-0.126743	FALSE	0.544545	0.869918	-0.000387527	2.82126e-05	1.07597e-05	3.52442e-12	6.48471	0.00672905
ck17-1592	R	WNT5A	FZD8	secreted	FALSE	FALSE	FALSE	TRUE	FALSE	0.338	0.449815	0.353924	FALSE	0.574575	0.701377	-0.000958055	-0.00382044	6.54091e-05	2.14088e-11	6.48505	-0.00836569
ck17-12e6	NR	WNT3	FZD8_LRP5	secreted	FALSE	FALSE	FALSE	TRUE	FALSE	0.477	0.812176	0.0177117	FALSE	0.467467	0.793034	1.08205e-05	-4.73146e-05	1.07735e-05	3.52442e-12	6.48527	0.0344561
ck17-208	NR	FGF17	FGFR4	secreted	FALSE	FALSE	FALSE	TRUE	FALSE	0.79	1	-0.400496	FALSE	0.590591	0.925364	-0.00128345	6.5806e-05	1.13499e-05	3.70689e-12	6.48598	0.0694381
ck17-1592	R	BMP5	BMPR1A_BMPR2	secreted	FALSE	FALSE	FALSE	TRUE	FALSE	0.643	0.730577	-0.399971	FALSE	0.369369	0.500345	0.0044769	0.00771654	6.56047e-05	2.14088e-11	6.48634	0.0320691
ck17-1294	R	GDF7	BMPR1B_BMPR2	secreted	FALSE	FALSE	FALSE	TRUE	FALSE	0.593	0.832711	-0.267404	FALSE	0.68969	0.922727	-0.00266723	-0.000905215	4.34193e-05	1.41531e-11	6.48683	0.00134877
ck17-1294	R	VIP	VIPR1	secreted	FALSE	FALSE	FALSE	TRUE	FALSE	0.921	1	-1.42564	FALSE	0.985986	1	-0.0139266	-0.00453233	4.34221e-05	1.41531e-11	6.48686	0.0204402
ck17-12e6	NR	SLURP1	CHRNA7	secreted	FALSE	FALSE	FALSE	TRUE	FALSE	0.351	0.681014	0.276385	FALSE	0.387387	0.709785	0.000720904	-0.000188047	1.08156e-05	3.52442e-12	6.48696	-0.00818153
ck17-19	NR	CORT	SSTR3	secreted	FALSE	FALSE	FALSE	TRUE	FALSE	0.511	0.704731	-0.154652	FALSE	0.521522	0.714905	-0.000803526	-0.000245739	1.30084e-05	4.23272e-12	6.48761	-0.00970321
ck17-1294	R	CCL19	CCR7	secreted	FALSE	FALSE	FALSE	TRUE	FALSE	0.738	0.947836	-0.694247	FALSE	0.812813	1	-0.0047906	-0.000211635	4.35017e-05	1.41531e-11	6.48765	-0.0226434
ck17-1592	R	GDF3	ACVR1C_ACVR2A	secreted	FALSE	FALSE	FALSE	TRUE	FALSE	0.289	0.401459	0.453757	FALSE	0.158158	0.250942	0.00597733	0.00229589	6.58246e-05	2.14088e-11	6.4878	-0.01103
ck17-12e6	NR	FGF8	FGFR4	secreted	FALSE	FALSE	FALSE	TRUE	FALSE	0.087	0.250409	1.46866	FALSE	0.0740741	0.196473	0.00476278	-7.20123e-05	1.08371e-05	3.52442e-12	6.48783	-0.00643106
ck17-7	NR	GALP	GALR1	secreted	FALSE	FALSE	TRUE	FALSE	TRUE	0.007	0.0382738	4.20801	FALSE	0.015015	0.0517312	0.0107481	-0.000943318	7.71938e-06	2.5082e-12	6.48822	-0.00252856
ck17-5	R	WNT9B	FZD8_LRP5	secreted	FALSE	FALSE	FALSE	TRUE	FALSE	0.125	0.295551	1.20697	FALSE	0.0650651	0.146896	0.00599274	0.000789252	1.85866e-05	6.03478e-12	6.48854	0.0148018
ck17-12e6	NR	CCL7	ACKR2	secreted	FALSE	FALSE	FALSE	TRUE	FALSE	0.962	1	-1.59594	FALSE	0.976977	1	-0.0057466	-0.000488297	1.08557e-05	3.52442e-12	6.48857	-0.0121207
ck17-19	NR	UCN	CRHR2	secreted	FALSE	FALSE	FALSE	TRUE	FALSE	0.666	0.832362	-0.536761	FALSE	0.684685	0.862703	-0.00199532	-5.70003e-05	1.30404e-05	4.23272e-12	6.48867	-0.00706931
ck17-19	NR	FGF8	FGFR4	secreted	FALSE	FALSE	FALSE	TRUE	FALSE	0.383	0.586177	0.0688752	FALSE	0.415415	0.59934	0.000218088	-3.06627e-05	1.30437e-05	4.23272e-12	6.48878	0.0281614
ck17-1294	R	CXCL1	ACKR1	secreted	FALSE	FALSE	FALSE	TRUE	FALSE	0.069	0.203787	1.5287	FALSE	0.046046	0.118878	0.010512	0.000415653	4.36197e-05	1.41531e-11	6.48883	0.0474795
ck17-1592	R	FGF5	FGFR1	secreted	FALSE	TRUE	FALSE	FALSE	FALSE	0.037	0.0764602	1.85071	TRUE	0	0	0.0241259	0.00908778	6.60256e-05	2.14088e-11	6.48912	-0.00111007
ck17-1592	R	WNT2	FZD3_LRP5	secreted	FALSE	FALSE	FALSE	TRUE	FALSE	0.025	0.0550347	2.02866	FALSE	0.041041	0.0828623	0.016599	0.000114227	6.60308e-05	2.14088e-11	6.48916	-0.0187905
ck17-1294	R	WNT6	FZD7_LRP6	secreted	FALSE	FALSE	FALSE	TRUE	FALSE	0.046	0.155356	1.70824	FALSE	0.038038	0.100681	0.0122063	0.000919081	4.36593e-05	1.41531e-11	6.48923	-3.45801e-05
ck17-1592	R	INHBB	ACVR1C_ACVR2A	secreted	FALSE	FALSE	FALSE	TRUE	FALSE	0.283	0.394855	0.573808	FALSE	0.025025	0.0543859	0.0172357	0.0125725	6.6046e-05	2.14088e-11	6.48925	0.00280537
ck17-12e6	NR	BTC	ERBB4	secreted	FALSE	FALSE	FALSE	TRUE	FALSE	0.45	0.786431	-0.237898	FALSE	0.431431	0.754102	-0.000688355	9.62053e-05	1.08761e-05	3.52442e-12	6.48939	-0.00242499
ck17-208	NR	WNT2B	FZD8_LRP5	secreted	FALSE	FALSE	FALSE	TRUE	FALSE	0.437	0.771768	-0.230603	FALSE	0.442442	0.765263	-0.000947032	-0.000167068	1.14398e-05	3.70689e-12	6.48941	-0.000629241
ck17-5	R	WNT1	FZD7_LRP6	secreted	FALSE	FALSE	FALSE	TRUE	FALSE	0.773	0.990813	-0.74382	FALSE	0.765766	1	-0.00320118	9.72639e-06	1.86346e-05	6.03478e-12	6.48966	-0.0144402
ck17-1294	R	WNT3	FZD1_LRP5	secreted	FALSE	FALSE	FALSE	TRUE	FALSE	0.38	0.619464	0.266427	FALSE	0.556557	0.808686	-0.000946282	-0.0027078	4.37137e-05	1.41531e-11	6.48977	-0.0230191
ck17-12e6	NR	CCL1	ACKR4	secreted	FALSE	FALSE	FALSE	TRUE	FALSE	0.902	1	-1.04013	FALSE	0.881882	1	-0.00349484	-6.30912e-05	1.08857e-05	3.52442e-12	6.48977	-0.00343261
ck17-19	NR	CORT	SSTR4	secreted	FALSE	FALSE	FALSE	TRUE	FALSE	0.085	0.192786	1.56223	FALSE	0.0570571	0.115955	0.00584731	0.000198152	1.30762e-05	4.23272e-12	6.48986	-0.00432546
ck17-7	NR	TRH	TRHR	secreted	FALSE	FALSE	FALSE	TRUE	FALSE	0.153	0.384013	0.789408	FALSE	0.158158	0.361648	0.00216572	-3.2439e-05	7.75383e-06	2.5082e-12	6.49015	-0.00180972
ck17-1294	R	BMP8A	BMPR1A_ACVR2A	secreted	TRUE	FALSE	FALSE	FALSE	TRUE	0.004	0.0234378	2.60702	TRUE	0.002002	0.0070866	0.016747	-0.000501953	4.37761e-05	1.41531e-11	6.49039	0.0489105
ck17-19	NR	NTF3	NTRK1	secreted	FALSE	FALSE	FALSE	TRUE	FALSE	0.634	0.814679	-0.43667	FALSE	0.630631	0.818467	-0.00142361	0.000156971	1.31016e-05	4.23272e-12	6.49071	0.00900295
ck17-1592	R	FGF1	FGFR4	secreted	TRUE	FALSE	FALSE	FALSE	TRUE	0.001	0.00398241	4.05323	TRUE	0	0	0.0346877	0.00168865	6.62828e-05	2.14088e-11	6.49081	0.019571
ck17-1294	R	GDF7	BMPR1A_ACVR2B	secreted	FALSE	FALSE	FALSE	TRUE	FALSE	0.347	0.58869	0.374951	FALSE	0.355355	0.582608	0.00160109	-0.000884343	4.39395e-05	1.41531e-11	6.492	-0.000560409
ck17-208	NR	WNT11	FZD8	secreted	FALSE	FALSE	FALSE	TRUE	FALSE	0.122	0.336655	1.19214	FALSE	0.15015	0.350271	0.00413262	8.80569e-05	1.15104e-05	3.70689e-12	6.49208	0.0221965
ck17-12e6	NR	SHH	PTCH1_SMO	secreted	FALSE	FALSE	FALSE	TRUE	FALSE	0.081	0.237686	1.49313	FALSE	0.148148	0.353146	0.0035415	-0.00139934	1.09497e-05	3.52442e-12	6.49232	-0.0138501
ck17-1592	R	WNT2	LRP5	secreted	TRUE	FALSE	FALSE	FALSE	TRUE	0.007	0.0196372	2.33138	TRUE	0.004004	0.0104735	0.0197614	0.000743288	6.65436e-05	2.14088e-11	6.49251	-0.00895993
ck17-7	NR	BMP10	ACVRL1_ACVR2A	secreted	FALSE	FALSE	FALSE	TRUE	FALSE	0.017	0.0794974	2.7186	FALSE	0.878879	1	-0.00484944	-0.0124412	7.79814e-06	2.5082e-12	6.49263	-0.0176215
ck17-12e6	NR	WNT3	FZD8_LRP6	secreted	FALSE	FALSE	FALSE	TRUE	FALSE	0.046	0.154109	1.69385	FALSE	0.0540541	0.152833	0.00572415	0.000116249	1.0961e-05	3.52442e-12	6.49276	-0.00921768
ck17-1294	R	WNT9B	FZD6_LRP6	secreted	FALSE	FALSE	FALSE	TRUE	FALSE	0.194	0.409618	0.898984	FALSE	0.157157	0.317121	0.00680626	0.0008415	4.40233e-05	1.41531e-11	6.49283	0.0158648
ck17-208	NR	SLURP1	CHRNA5	secreted	FALSE	FALSE	FALSE	TRUE	FALSE	0.381	0.708962	-0.396853	FALSE	0.452452	0.77788	-0.00167187	-0.000323981	1.15359e-05	3.70689e-12	6.49304	0.00549648
ck17-12e6	NR	CCL27	CCR3	secreted	FALSE	FALSE	FALSE	TRUE	FALSE	0.729	1	-0.64919	FALSE	0.73974	1	-0.00245853	-0.000307645	1.09772e-05	3.52442e-12	6.4934	-0.00742566
ck17-12e6	NR	VEGFD	FLT4_KDR	secreted	FALSE	FALSE	FALSE	TRUE	FALSE	0.114	0.304798	1.1969	FALSE	0.177177	0.402807	0.00399543	2.95713e-05	1.09789e-05	3.52442e-12	6.49347	0.016167
ck17-12e6	NR	WNT6	FZD3_LRP6	secreted	FALSE	FALSE	FALSE	TRUE	FALSE	0.258	0.555943	0.625381	FALSE	0.33033	0.636657	0.00179779	-0.000274735	1.09828e-05	3.52442e-12	6.49362	-0.00744128
ck17-5	R	WNT8B	FZD7_LRP6	secreted	FALSE	FALSE	FALSE	TRUE	FALSE	0.846	1	-1.01081	FALSE	0.814815	1	-0.00408069	0.000302853	1.88067e-05	6.03478e-12	6.49365	0.0213357
ck17-208	NR	SCT	SCTR	secreted	FALSE	FALSE	FALSE	TRUE	FALSE	0.677	0.982459	-0.566298	FALSE	0.726727	1	-0.00223617	-0.000311072	1.15562e-05	3.70689e-12	6.49381	0.120853
ck17-12e6	NR	FGF20	FGFR4	secreted	FALSE	FALSE	FALSE	TRUE	FALSE	0.237	0.529332	0.667898	FALSE	0.188188	0.422097	0.00216117	-5.2836e-05	1.09884e-05	3.52442e-12	6.49385	-0.00549198
ck17-208	NR	WNT9B	FZD3_LRP5	secreted	FALSE	FALSE	FALSE	TRUE	FALSE	1	1	-0.440951	FALSE	0.874875	1	-0.0015696	-7.0312e-05	1.15608e-05	3.70689e-12	6.49398	-0.00154858
ck17-19	NR	WNT16	FZD9_LRP5	secreted	FALSE	FALSE	FALSE	TRUE	FALSE	0.411	0.611023	0.138554	FALSE	0.391391	0.573434	0.000272198	-0.000231209	1.32007e-05	4.23272e-12	6.49398	-0.00621255
ck17-12e6	NR	INSL5	RXFP1	secreted	FALSE	FALSE	FALSE	TRUE	FALSE	0.387	0.722895	-0.448415	FALSE	0.600601	0.929263	-0.00143868	4.84069e-05	1.09979e-05	3.52442e-12	6.49422	-0.00143729
ck17-1294	R	WNT8B	FZD2_LRP5	secreted	FALSE	FALSE	FALSE	TRUE	FALSE	0.821	0.998199	-0.893659	FALSE	0.807808	1	-0.00554963	0.000390181	4.41776e-05	1.41531e-11	6.49435	-0.0229403
ck17-208	NR	GAL	GALR2	secreted	FALSE	FALSE	FALSE	TRUE	FALSE	0.477	0.813804	-0.143431	FALSE	0.398398	0.708318	-0.000380873	0.000107145	1.15767e-05	3.70689e-12	6.49457	-0.00482636
ck17-5	R	RLN1	RXFP1	secreted	FALSE	FALSE	FALSE	TRUE	FALSE	0.827	1	-0.853792	FALSE	0.864865	1	-0.00604927	-0.00234131	1.88611e-05	6.03478e-12	6.49491	0.0276381
ck17-12e6	NR	BMP5	BMPR1B_ACVR2B	secreted	FALSE	FALSE	FALSE	TRUE	FALSE	0.718	0.999403	-0.701786	FALSE	0.752753	1	-0.00227168	5.82782e-05	1.10227e-05	3.52442e-12	6.4952	-0.00293486
ck17-19	NR	NGF	NTRK1	secreted	FALSE	FALSE	FALSE	TRUE	FALSE	0.094	0.208182	1.3776	FALSE	0.0650651	0.129445	0.00443727	-0.000577883	1.32532e-05	4.23272e-12	6.4957	-0.0161362
ck17-1592	R	WNT2B	LRP5	secreted	FALSE	FALSE	FALSE	TRUE	FALSE	0.043	0.0862722	1.69926	FALSE	0.348348	0.476734	0.00569909	-0.00822605	6.71553e-05	2.14088e-11	6.49649	-0.0174853
ck17-208	NR	WNT10B	LRP6	secreted	FALSE	FALSE	FALSE	TRUE	FALSE	0.247	0.546099	0.624023	FALSE	0.302302	0.585037	0.00148229	-0.000645749	1.16294e-05	3.70689e-12	6.49655	-0.0161189
ck17-12e6	NR	NPB	NPBWR1	secreted	FALSE	FALSE	FALSE	TRUE	FALSE	0.134	0.349244	1.14984	FALSE	0.167167	0.387429	0.00373202	-9.72735e-05	1.10907e-05	3.52442e-12	6.49787	-0.00872769
ck17-12e6	NR	WNT6	FZD8_LRP5	secreted	FALSE	FALSE	FALSE	TRUE	FALSE	0.671	0.966497	-0.585001	FALSE	0.744745	1	-0.00219845	-0.000249484	1.10992e-05	3.52442e-12	6.4982	-0.00438
ck17-12e6	NR	PROK2	PROKR1	secreted	FALSE	FALSE	FALSE	TRUE	FALSE	0.182	0.439723	0.875243	FALSE	0.215215	0.467045	0.0028051	-0.000111395	1.11036e-05	3.52442e-12	6.49838	-0.00668929
ck17-5	R	CXCL1	CXCR1	secreted	FALSE	FALSE	FALSE	TRUE	FALSE	0.78	0.995213	-0.739769	FALSE	0.855856	1	-0.00418411	-0.000958238	1.90152e-05	6.03478e-12	6.49844	-0.00594192
ck17-19	NR	INSL3	RXFP3	secreted	FALSE	FALSE	FALSE	TRUE	FALSE	0.609	0.792016	-0.360666	FALSE	0.545546	0.733213	-0.00135746	-4.01615e-05	1.33401e-05	4.23272e-12	6.49854	-0.0104074
ck17-5	R	WNT8B	FZD3_LRP5	secreted	FALSE	FALSE	FALSE	TRUE	FALSE	0.901	1	-1.18876	FALSE	0.907908	1	-0.00522569	-4.08488e-05	1.90233e-05	6.03478e-12	6.49862	-0.01322
ck17-1294	R	WNT1	FZD1_LRP5	secreted	FALSE	FALSE	FALSE	TRUE	FALSE	0.194	0.409618	0.784418	FALSE	0.132132	0.278482	0.0056564	0.000414735	4.46522e-05	1.41531e-11	6.49899	-0.0140631
ck17-208	NR	WNT2B	FZD9_LRP6	secreted	FALSE	FALSE	FALSE	TRUE	FALSE	0.153	0.387016	0.775764	FALSE	0.137137	0.326146	0.00280419	0.000149915	1.17066e-05	3.70689e-12	6.49942	-0.00192794
ck17-12e6	NR	BMP4	BMPR1B_ACVR2B	secreted	FALSE	FALSE	FALSE	TRUE	FALSE	0.808	1	-0.855557	FALSE	0.847848	1	-0.00307839	-0.000223625	1.11338e-05	3.52442e-12	6.49955	0.0350242
ck17-208	NR	CCL24	CCR3	secreted	FALSE	FALSE	FALSE	TRUE	FALSE	0.768	1	-0.719483	FALSE	0.795796	1	-0.00250086	-3.6433e-05	1.17325e-05	3.70689e-12	6.50038	-0.00533041
ck17-1294	R	WNT8B	FZD6_LRP6	secreted	FALSE	FALSE	FALSE	TRUE	FALSE	0.365	0.605153	0.393014	FALSE	0.214214	0.399341	0.00387523	0.00124441	4.48092e-05	1.41531e-11	6.50052	0.0267846
ck17-19	NR	INSL3	RXFP4	secreted	FALSE	FALSE	FALSE	TRUE	FALSE	0.819	0.937957	-0.904661	FALSE	0.840841	0.987841	-0.0033415	-2.95896e-05	1.34025e-05	4.23272e-12	6.50057	0.026657
ck17-208	NR	DHH	PTCH2_SMO	secreted	FALSE	FALSE	FALSE	TRUE	FALSE	0.577	0.908853	-0.487141	FALSE	0.967968	1	-0.00184929	-0.000179626	1.17476e-05	3.70689e-12	6.50094	-0.0016991
ck17-1592	R	TNFSF13	TNFRSF17	secreted	FALSE	TRUE	FALSE	FALSE	FALSE	0.028	0.0604632	2.05624	TRUE	0.002002	0.00552719	0.0160931	-0.000849797	6.78927e-05	2.14088e-11	6.50123	0.0451066
ck17-7	NR	PENK	OPRD1	secreted	FALSE	FALSE	FALSE	TRUE	FALSE	0.344	0.654484	0.200166	FALSE	0.446446	0.774272	-5.48287e-05	-0.000619672	7.96298e-06	2.5082e-12	6.50171	-0.00419224
ck17-21	NR	WNT8A	FZD8_LRP6	secreted	FALSE	FALSE	FALSE	TRUE	FALSE	0.786	0.972916	-0.577121	FALSE	0.837838	1	-0.00234272	-0.0010534	4.99103e-06	1.57146e-12	6.50189	-0.00272898
ck17-7	NR	HCRT	HCRTR2	secreted	FALSE	FALSE	FALSE	TRUE	FALSE	0.917	1	-0.4909	FALSE	0.842843	1	-0.0016229	-0.000237127	7.96897e-06	2.5082e-12	6.50204	-0.00182844
ck17-208	NR	WNT9A	FZD4_LRP5	secreted	FALSE	FALSE	FALSE	TRUE	FALSE	0.019	0.0849172	2.30519	FALSE	0.035035	0.104322	0.00707462	-0.000839735	1.17873e-05	3.70689e-12	6.50241	-0.00656469
ck17-1294	R	WNT7A	LRP6	secreted	FALSE	FALSE	FALSE	TRUE	FALSE	0.066	0.198955	1.51516	FALSE	0.126126	0.267745	0.00553939	-0.00462583	4.50107e-05	1.41531e-11	6.50246	-0.0373282
ck17-21	NR	GDF6	BMPR1B_ACVR2B	secreted	FALSE	FALSE	FALSE	TRUE	FALSE	0.79	0.973302	-0.721292	FALSE	0.844845	1	-0.00287079	-0.00125824	4.99806e-06	1.57146e-12	6.5025	-0.00283281
ck17-208	NR	SLURP1	CHRNA10	secreted	FALSE	FALSE	FALSE	TRUE	FALSE	0.686	0.98765	-0.701765	FALSE	0.70971	1	-0.00259507	-0.000184077	1.18034e-05	3.70689e-12	6.503	-0.00285226
ck17-208	NR	NMU	NMUR2	secreted	FALSE	FALSE	FALSE	TRUE	FALSE	0.267	0.576324	-0.0305697	FALSE	0.245245	0.500396	6.30864e-05	0.000168117	1.18045e-05	3.70689e-12	6.50304	-0.00220366
ck17-12e6	NR	INSL3	RXFP1	secreted	FALSE	FALSE	FALSE	TRUE	FALSE	0.524	0.855247	-0.334841	FALSE	0.542543	0.867549	-0.00118215	-6.03658e-05	1.12239e-05	3.52442e-12	6.50306	-0.00377038
ck17-1592	R	WNT5B	FZD1	secreted	FALSE	FALSE	FALSE	TRUE	FALSE	0.078	0.139066	1.55285	FALSE	0.126126	0.213064	0.00732375	-0.00549842	6.81809e-05	2.14088e-11	6.50307	-0.0186779
ck17-208	NR	DHH	PTCH1_SMO	secreted	FALSE	FALSE	FALSE	TRUE	FALSE	0.882	1	-0.603397	FALSE	0.951952	1	-0.00204788	2.54139e-05	1.18064e-05	3.70689e-12	6.50311	-0.00210986
ck17-1592	R	WNT2	FZD1_LRP5	secreted	FALSE	FALSE	FALSE	TRUE	FALSE	0.202	0.303767	0.880965	FALSE	0.182182	0.279592	0.00752996	0.000254406	6.82048e-05	2.14088e-11	6.50322	0.0467183
ck17-208	NR	NMU	NMUR1	secreted	FALSE	FALSE	FALSE	TRUE	FALSE	0.756	1	-0.595153	FALSE	0.733734	1	-0.00182599	0.000219501	1.18124e-05	3.70689e-12	6.50333	-0.00178934
ck17-208	NR	WNT9B	LRP6	secreted	FALSE	FALSE	FALSE	TRUE	FALSE	0.654	0.963027	-0.485284	FALSE	0.658659	0.998832	-0.0016427	2.66349e-05	1.1833e-05	3.70689e-12	6.50409	0.0140111
ck17-12e6	NR	TAC3	TACR3	secreted	FALSE	FALSE	FALSE	TRUE	FALSE	0.124	0.327827	1.03207	FALSE	0.129129	0.31454	0.00330167	-0.000161029	1.12567e-05	3.52442e-12	6.50432	-0.00233073
ck17-1592	R	WNT6	FZD3_LRP6	secreted	TRUE	FALSE	FALSE	FALSE	TRUE	0.012	0.0309772	2.31851	TRUE	0	0	0.0374281	0.0182514	6.84108e-05	2.14088e-11	6.50453	-0.00575798
ck17-7	NR	WNT8B	FZD5_LRP5	secreted	FALSE	FALSE	FALSE	TRUE	FALSE	0.867	1	-1.13248	FALSE	0.922923	1	-0.00466534	-0.00145825	8.01974e-06	2.5082e-12	6.5048	-0.00570738
ck17-5	R	WNT16	FZD7_LRP6	secreted	FALSE	FALSE	FALSE	TRUE	FALSE	0.215	0.437315	0.775994	FALSE	0.135135	0.27204	0.00574588	0.00233497	1.93208e-05	6.03478e-12	6.50536	-0.0164912
ck17-21	NR	INHBB	ACVR1C_ACVR2B	secreted	FALSE	FALSE	FALSE	TRUE	FALSE	0.377	0.684053	-0.00614508	FALSE	0.401401	0.70814	-0.000352655	-0.000338868	5.03318e-06	1.57146e-12	6.50554	-0.00255472
ck17-19	NR	WNT5B	FZD9	secreted	FALSE	FALSE	FALSE	TRUE	FALSE	0.499	0.692621	-0.0651084	FALSE	0.500501	0.692367	-8.36415e-06	0.000231441	1.35657e-05	4.23272e-12	6.50582	-0.00291857
ck17-208	NR	WNT2	FZD9_LRP5	secreted	FALSE	FALSE	FALSE	TRUE	FALSE	0.682	0.985788	-0.6776	FALSE	0.738739	1	-0.00243542	-9.98599e-05	1.18805e-05	3.70689e-12	6.50583	0.0597373
ck17-208	NR	WNT9B	FZD4_LRP6	secreted	FALSE	FALSE	FALSE	TRUE	FALSE	0.858	1	-0.825346	FALSE	0.953954	1	-0.00276823	7.80069e-05	1.18924e-05	3.70689e-12	6.50626	0.102799
ck17-1294	R	WNT3	FZD7_LRP6	secreted	FALSE	FALSE	FALSE	TRUE	FALSE	0.068	0.202888	1.56877	FALSE	0.3003	0.515352	0.00421385	-0.00636311	4.54573e-05	1.41531e-11	6.50675	0.00198248
ck17-1592	R	FGF5	FGFR3	secreted	FALSE	FALSE	FALSE	TRUE	FALSE	0.206	0.308319	0.817848	FALSE	0.03003	0.0633614	0.0174575	0.0106737	6.88008e-05	2.14088e-11	6.507	-0.00540758
ck17-19	NR	GNRH1	GNRHR	secreted	FALSE	TRUE	FALSE	FALSE	FALSE	0.039	0.108365	2.02528	TRUE	0.021021	0.0468787	0.00774013	0.00026994	1.36049e-05	4.23272e-12	6.50708	-0.0120701
ck17-19	NR	INSL3	RXFP1	secreted	FALSE	FALSE	FALSE	TRUE	FALSE	0.87	0.965527	-1.05745	FALSE	0.874875	1	-0.00376718	0.000133371	1.36061e-05	4.23272e-12	6.50712	-0.00756578
ck17-208	NR	NPPC	NPR2	secreted	FALSE	FALSE	FALSE	TRUE	FALSE	0.849	1	-1.00308	FALSE	0.84985	1	-0.00357761	-0.000111043	1.19433e-05	3.70689e-12	6.50811	-0.00478653
ck17-5	R	WNT16	FZD4_LRP5	secreted	FALSE	FALSE	FALSE	TRUE	FALSE	0.906	1	-1.31622	FALSE	0.84985	1	-0.0043978	0.00140682	1.94488e-05	6.03478e-12	6.50823	0.000491761
ck17-19	NR	CRH	CRHR2	secreted	FALSE	FALSE	FALSE	TRUE	FALSE	0.598	0.78312	-0.481181	FALSE	0.60961	0.797344	-0.00166205	0.00011517	1.36417e-05	4.23272e-12	6.50825	-0.00165219
ck17-1592	R	BMP5	BMPR1B_ACVR2B	secreted	FALSE	FALSE	FALSE	TRUE	FALSE	0.654	0.739365	-0.585199	FALSE	0.477477	0.609961	-0.00140346	0.0034578	6.90064e-05	2.14088e-11	6.5083	0.0314454
ck17-1592	R	EDN1	EDNRA	secreted	FALSE	FALSE	FALSE	TRUE	FALSE	0.334	0.447498	0.340062	FALSE	0.269269	0.389597	0.00285893	3.39518e-05	6.90102e-05	2.14088e-11	6.50832	0.0120395
ck17-1592	R	WNT8A	FZD3_LRP5	secreted	FALSE	FALSE	FALSE	TRUE	FALSE	0.609	0.702522	-0.351751	FALSE	0.289289	0.41183	0.0051657	0.00808811	6.90258e-05	2.14088e-11	6.50842	-0.0119464
ck17-19	NR	WNT9B	FZD3_LRP5	secreted	FALSE	FALSE	FALSE	TRUE	FALSE	0.043	0.116681	1.97377	FALSE	0.0570571	0.115955	0.00731366	2.19107e-05	1.36481e-05	4.23272e-12	6.50845	-0.00361679
ck17-1592	R	CXCL2	ACKR1	secreted	FALSE	FALSE	FALSE	TRUE	FALSE	0.184	0.283696	0.912765	FALSE	0.303303	0.427577	0.00331552	-0.00426825	6.90322e-05	2.14088e-11	6.50846	-0.0225395
ck17-1294	R	CXCL11	ACKR1	secreted	FALSE	FALSE	FALSE	TRUE	FALSE	0.928	1	-1.44693	FALSE	0.958959	1	-0.0100851	-0.000308585	4.56533e-05	1.41531e-11	6.50862	-0.00375132
ck17-19	NR	WNT10B	FZD3_LRP6	secreted	FALSE	FALSE	FALSE	TRUE	FALSE	0.02	0.0630126	2.51336	FALSE	0.039039	0.0832539	0.009392	0.000102148	1.36618e-05	4.23272e-12	6.50889	-0.00459864
ck17-208	NR	WNT3	FZD8_LRP5	secreted	FALSE	FALSE	FALSE	TRUE	FALSE	0.323	0.646444	0.0922171	FALSE	0.314314	0.6035	0.000210469	-0.00010856	1.19684e-05	3.70689e-12	6.50903	-0.00266256
ck17-12e6	NR	BMP8A	BMPR1B_ACVR2A	secreted	FALSE	FALSE	FALSE	TRUE	FALSE	0.151	0.380953	1.02212	FALSE	0.156156	0.366484	0.00333531	-0.000113301	1.13838e-05	3.52442e-12	6.5092	-0.00957877
ck17-21	NR	NRG2	ERBB2_ERBB4	secreted	FALSE	FALSE	FALSE	TRUE	FALSE	0.975	1	-0.343932	FALSE	0.23023	0.480014	-0.000833278	-5.82833e-05	5.07753e-06	1.57146e-12	6.50935	-0.000950455
ck17-12e6	NR	GUCA2A	GUCY2C	secreted	FALSE	FALSE	FALSE	TRUE	FALSE	0.424	0.757947	-0.264623	FALSE	0.428428	0.752791	-0.00100944	-0.000116349	1.13904e-05	3.52442e-12	6.50945	-0.00189655
ck17-12e6	NR	WNT16	FZD3_LRP6	secreted	FALSE	FALSE	FALSE	TRUE	FALSE	0.537	0.863688	-0.349319	FALSE	0.533534	0.860508	-0.00108011	9.93023e-05	1.13996e-05	3.52442e-12	6.5098	-0.0030973
ck17-5	R	GDF6	BMPR1A_ACVR2B	secreted	FALSE	FALSE	FALSE	TRUE	FALSE	0.041	0.123442	1.93787	FALSE	0.996997	1	-0.0137761	-0.0223395	1.95275e-05	6.03478e-12	6.50999	-0.0192315
ck17-12e6	NR	WNT3	FZD9_LRP6	secreted	FALSE	FALSE	FALSE	TRUE	FALSE	0.065	0.202589	1.67912	FALSE	0.0680681	0.184346	0.0057262	5.36171e-05	1.1413e-05	3.52442e-12	6.51031	-0.0050031
ck17-1592	R	WNT7A	LRP6	secreted	TRUE	FALSE	FALSE	FALSE	TRUE	0.001	0.00398241	3.45086	TRUE	0.00900901	0.021581	0.0192003	-0.009533	6.93295e-05	2.14088e-11	6.51033	0.01586
ck17-1294	R	WNT3A	FZD4_LRP5	secreted	FALSE	FALSE	FALSE	TRUE	FALSE	0.793	0.981329	-0.819597	FALSE	0.852853	1	-0.0060459	-0.000497133	4.58345e-05	1.41531e-11	6.51034	-0.025997
ck17-12e6	NR	BMP4	BMPR1B_ACVR2A	secreted	FALSE	FALSE	FALSE	TRUE	FALSE	0.956	1	-1.40465	FALSE	0.987988	1	-0.00540841	-0.000661205	1.1422e-05	3.52442e-12	6.51065	-0.00622242
ck17-5	R	FGF19	FGFR4	secreted	FALSE	FALSE	FALSE	TRUE	FALSE	0.115	0.276198	1.26795	FALSE	0.50951	0.785397	-0.00292963	-0.00853827	1.95666e-05	6.03478e-12	6.51085	-0.0169914
ck17-12e6	NR	TAC4	TACR1	secreted	FALSE	FALSE	FALSE	TRUE	FALSE	0.292	0.607111	0.275022	FALSE	0.291291	0.577399	0.000862079	-6.77932e-05	1.14317e-05	3.52442e-12	6.51102	-0.00271608
ck17-19	NR	WNT11	FZD3	secreted	FALSE	FALSE	FALSE	TRUE	FALSE	0.227	0.393397	0.748158	FALSE	0.301301	0.467729	0.00259541	-0.000176888	1.37307e-05	4.23272e-12	6.51107	0.0464751
ck17-12e6	NR	PTN	ALK	secreted	FALSE	FALSE	FALSE	TRUE	FALSE	0.618	0.92644	-0.384925	FALSE	0.66967	0.992037	-0.00123741	6.44553e-05	1.14387e-05	3.52442e-12	6.51129	-0.00366384
ck17-5	R	IL31	IL31RA_OSMR	secreted	FALSE	FALSE	FALSE	TRUE	FALSE	0.46	0.724403	-0.0553459	FALSE	0.568569	0.846346	-0.00198606	-0.00174103	1.96009e-05	6.03478e-12	6.51161	-0.00877841
ck17-19	NR	POMC	MC1R	secreted	TRUE	FALSE	FALSE	FALSE	TRUE	0.006	0.0243558	2.72486	TRUE	0.00500501	0.0128047	0.00994677	-0.000157256	1.375e-05	4.23272e-12	6.51168	-0.00358318
ck17-12e6	NR	WNT16	FZD8_LRP6	secreted	FALSE	FALSE	FALSE	TRUE	FALSE	0.253	0.549495	0.103168	FALSE	0.226226	0.482174	0.000430155	8.0753e-05	1.14699e-05	3.52442e-12	6.51247	-0.00151633
ck17-7	NR	SST	SSTR3	secreted	FALSE	FALSE	FALSE	TRUE	FALSE	0.33	0.638791	0.36468	FALSE	0.271271	0.539836	0.00114453	0.00010254	8.164e-06	2.5082e-12	6.51254	0.0134522
ck17-208	NR	ENHO	GPR19	secreted	FALSE	FALSE	FALSE	TRUE	FALSE	0.375	0.705911	-0.00522131	FALSE	0.434434	0.754083	-0.000290343	-0.000272204	1.20688e-05	3.70689e-12	6.51266	-0.00353969
ck17-12e6	NR	GCG	GLP2R	secreted	FALSE	FALSE	FALSE	TRUE	FALSE	0.547	0.870384	-0.2828	FALSE	0.513514	0.840432	-0.000882536	7.55668e-05	1.1478e-05	3.52442e-12	6.51278	-0.00465362
ck17-12e6	NR	PDYN	OPRL1	secreted	FALSE	FALSE	FALSE	TRUE	FALSE	0.14	0.359783	1.04094	FALSE	0.144144	0.345574	0.00362959	0.000102071	1.14839e-05	3.52442e-12	6.513	-0.00312739
ck17-1294	R	GZMA	F2RL1	secreted	FALSE	FALSE	FALSE	TRUE	FALSE	0.988	1	-2.16692	FALSE	0.991992	1	-0.0157131	-0.000979479	4.6231e-05	1.41531e-11	6.51408	-0.00836809
ck17-1294	R	SEMA3D	NRP2_PLXNA4	secreted	TRUE	FALSE	FALSE	FALSE	TRUE	0.004	0.0234378	2.86807	TRUE	0	0	0.019161	-0.00034216	4.62415e-05	1.41531e-11	6.51418	0.0117641
ck17-1294	R	BMP5	ACVR1_ACVR2A	secreted	FALSE	FALSE	FALSE	TRUE	FALSE	0.315	0.550401	0.543746	FALSE	0.309309	0.527118	0.00440814	0.00070984	4.62607e-05	1.41531e-11	6.51436	-0.0266075
ck17-19	NR	WNT16	FZD8_LRP5	secreted	FALSE	FALSE	FALSE	TRUE	FALSE	0.101	0.218543	1.25598	FALSE	0.134134	0.240582	0.00446917	-0.000202825	1.38369e-05	4.23272e-12	6.51442	-0.0127203
ck17-1592	R	HBEGF	ERBB4	secreted	TRUE	FALSE	FALSE	FALSE	TRUE	0.005	0.0149528	3.24612	TRUE	0	0	0.0258213	-0.00134179	7.00211e-05	2.14088e-11	6.51464	0.0648587
ck17-5	R	WNT1	FZD8_LRP5	secreted	FALSE	FALSE	FALSE	TRUE	FALSE	0.511	0.76995	-0.0599852	FALSE	0.387387	0.638472	0.000752581	0.00101908	1.97386e-05	6.03478e-12	6.51466	0.0153895
ck17-5	R	WNT1	FZD3_LRP5	secreted	FALSE	FALSE	FALSE	TRUE	FALSE	0.841	1	-1.00291	FALSE	0.808809	1	-0.00423079	0.000225119	1.97402e-05	6.03478e-12	6.51469	-0.0117762
ck17-208	NR	SLURP2	CHRNB4	secreted	FALSE	FALSE	FALSE	TRUE	FALSE	0.381	0.708962	-0.321046	FALSE	0.414414	0.728832	-0.000921309	0.000197464	1.21437e-05	3.70689e-12	6.51534	-0.00101876
ck17-19	NR	FGF9	FGFR4	secreted	FALSE	FALSE	FALSE	TRUE	FALSE	0.172	0.320584	1.0078	FALSE	0.148148	0.25896	0.0035364	-0.000216591	1.38677e-05	4.23272e-12	6.51539	0.0183172
ck17-19	NR	IL20	IL20RA_IL20RB	secreted	FALSE	FALSE	FALSE	TRUE	FALSE	0.164	0.311063	0.989262	FALSE	0.218218	0.357859	0.00348568	-0.000198933	1.38727e-05	4.23272e-12	6.51554	0.0125536
ck17-21	NR	KNG1	BDKRB2	secreted	FALSE	FALSE	FALSE	TRUE	FALSE	0.02	0.0852709	2.72742	FALSE	0.791792	1	-0.00721656	-0.0134075	5.1523e-06	1.57146e-12	6.5157	-0.0161209
ck17-12e6	NR	WNT16	FZD4_LRP5	secreted	FALSE	FALSE	FALSE	TRUE	FALSE	0.509	0.839875	-0.23168	FALSE	0.504505	0.833044	-0.000974166	-0.000186487	1.1559e-05	3.52442e-12	6.51583	0.0372498
ck17-5	R	WNT9B	FZD7_LRP5	secreted	TRUE	FALSE	FALSE	FALSE	TRUE	0.007	0.0269379	2.42959	TRUE	0.003003	0.00857783	0.0112722	0.000461343	1.97993e-05	6.03478e-12	6.51599	0.0316405
ck17-12e6	NR	WNT10B	FZD8_LRP6	secreted	FALSE	FALSE	FALSE	TRUE	FALSE	0.621	0.927871	-0.449567	FALSE	0.661662	0.987176	-0.0019578	-0.000428645	1.15696e-05	3.52442e-12	6.51623	-0.00530841
ck17-12e6	NR	WNT11	FZD9	secreted	FALSE	FALSE	FALSE	TRUE	FALSE	0.973	1	-0.92882	FALSE	0.998999	1	-0.0030431	0.000116335	1.15706e-05	3.52442e-12	6.51627	-0.00319092
ck17-208	NR	WNT2	FZD8_LRP5	secreted	FALSE	FALSE	FALSE	TRUE	FALSE	0.141	0.368828	1.07518	FALSE	0.165165	0.375725	0.00383339	8.23639e-05	1.21713e-05	3.70689e-12	6.51633	-0.00705867
ck17-12e6	NR	POMC	OPRM1	secreted	FALSE	FALSE	FALSE	TRUE	FALSE	0.282	0.591521	0.469827	FALSE	0.267267	0.544639	0.00136829	-0.000230219	1.15758e-05	3.52442e-12	6.51647	-0.00689126
ck17-12e6	NR	GRP	GRPR	secreted	FALSE	FALSE	FALSE	TRUE	FALSE	0.237	0.529332	0.572592	FALSE	0.22022	0.472385	0.0020206	7.24553e-05	1.15759e-05	3.52442e-12	6.51647	-0.00456195
ck17-21	NR	WNT8A	FZD5_LRP6	secreted	FALSE	FALSE	FALSE	TRUE	FALSE	0.209	0.474153	0.714222	FALSE	0.535536	0.846272	-0.000991366	-0.00261507	5.16827e-06	1.57146e-12	6.51704	-0.00515876
ck17-12e6	NR	WNT2B	FZD9_LRP6	secreted	FALSE	FALSE	FALSE	TRUE	FALSE	0.069	0.210692	1.6056	FALSE	0.0730731	0.194126	0.00499072	-0.000475949	1.15924e-05	3.52442e-12	6.51708	-0.00754306
ck17-7	NR	CRH	CRHR1	secreted	FALSE	FALSE	FALSE	TRUE	FALSE	0.082	0.257445	1.51849	FALSE	0.142142	0.333523	0.00356801	-0.000794217	8.2526e-06	2.5082e-12	6.51723	-0.00410432
ck17-208	NR	WNT3A	FZD4_LRP5	secreted	FALSE	FALSE	FALSE	TRUE	FALSE	0.71	1	-0.648022	FALSE	0.772773	1	-0.00271159	-0.000448256	1.21988e-05	3.70689e-12	6.51731	-0.00014079
ck17-208	NR	BMP4	BMPR1A_ACVR2A	secreted	FALSE	FALSE	FALSE	TRUE	FALSE	0.138	0.363591	1.0717	FALSE	0.14014	0.331673	0.00368458	-5.87395e-05	1.22001e-05	3.70689e-12	6.51735	-0.00668775
ck17-208	NR	VEGFD	FLT4_KDR	secreted	FALSE	FALSE	FALSE	TRUE	FALSE	0.495	0.832812	-0.252178	FALSE	0.482482	0.810593	-0.000950777	-6.92987e-05	1.22182e-05	3.70689e-12	6.518	-0.00384286
ck17-12e6	NR	TAC1	TACR1	secreted	FALSE	FALSE	FALSE	TRUE	FALSE	0.742	1	-0.788923	FALSE	0.773774	1	-0.00274983	-6.0179e-05	1.16232e-05	3.52442e-12	6.51824	-0.00451316
ck17-19	NR	CCL7	ACKR2	secreted	FALSE	FALSE	FALSE	TRUE	FALSE	0.964	1	-1.6314	FALSE	0.985986	1	-0.00624614	-0.000150169	1.39626e-05	4.23272e-12	6.51835	-0.00993779
ck17-1294	R	IFNG	IFNGR1_IFNGR2	secreted	FALSE	FALSE	FALSE	TRUE	FALSE	0.147	0.339356	1.04222	FALSE	0.14014	0.292839	0.00741742	0.000291528	4.67481e-05	1.41531e-11	6.51891	0.000365774
ck17-19	NR	WNT9B	FZD3_LRP6	secreted	FALSE	FALSE	FALSE	TRUE	FALSE	0.335	0.529947	0.0993166	FALSE	0.266266	0.421124	0.00056577	0.000194342	1.39864e-05	4.23272e-12	6.51909	-0.00313467
ck17-5	R	CRH	CRHR2	secreted	FALSE	FALSE	FALSE	TRUE	FALSE	0.46	0.724403	-0.113522	FALSE	0.46046	0.7277	-2.3534e-06	0.00050462	1.99439e-05	6.03478e-12	6.51915	-0.00648103
ck17-1294	R	WNT3A	FZD6_LRP5	secreted	TRUE	FALSE	FALSE	FALSE	TRUE	0.003	0.0191135	2.73416	TRUE	0.001001	0.00371331	0.018691	-1.51006e-05	4.6808e-05	1.41531e-11	6.51947	0.0407112
ck17-208	NR	PMCH	MCHR1	secreted	FALSE	FALSE	FALSE	TRUE	FALSE	0.854	1	-0.686171	FALSE	0.882883	1	-0.0022528	0.000150611	1.22685e-05	3.70689e-12	6.51978	-0.00225439
ck17-208	NR	WNT3	FZD9_LRP6	secreted	FALSE	FALSE	FALSE	TRUE	FALSE	0.148	0.38031	0.689702	FALSE	0.137137	0.326146	0.00248201	6.59979e-05	1.22709e-05	3.70689e-12	6.51987	0.0141036
ck17-1592	R	WNT3A	FZD6_LRP6	secreted	TRUE	FALSE	FALSE	FALSE	TRUE	0.001	0.00398241	7.0193	TRUE	0.001001	0.0029205	0.0307978	-0.0283491	7.10029e-05	2.14088e-11	6.52068	0.0325207
ck17-1592	R	WNT10B	FZD3_LRP5	secreted	TRUE	FALSE	FALSE	FALSE	TRUE	0.001	0.00398241	3.23189	TRUE	0	0	0.04387	0.0166358	7.1009e-05	2.14088e-11	6.52072	0.0281502
ck17-1294	R	WNT3A	FZD4_LRP6	secreted	FALSE	FALSE	FALSE	TRUE	FALSE	0.589	0.829489	-0.218121	FALSE	0.714715	0.946723	-0.00217208	-0.000677533	4.69483e-05	1.41531e-11	6.52077	-0.0185101
ck17-12e6	NR	UTS2	UTS2R	secreted	FALSE	FALSE	FALSE	TRUE	FALSE	0.884	1	-1.12681	FALSE	0.903904	1	-0.00417167	-0.000318712	1.16919e-05	3.52442e-12	6.5208	0.0373335
ck17-1592	R	WNT3	LRP6	secreted	FALSE	FALSE	TRUE	FALSE	TRUE	0.017	0.0408877	2.45916	FALSE	0.149149	0.24195	0.00927074	-0.0114571	7.10451e-05	2.14088e-11	6.52094	0.0169525
ck17-208	NR	WNT2B	FZD4_LRP5	secreted	FALSE	FALSE	FALSE	TRUE	FALSE	0.736	1	-0.69619	FALSE	0.67968	1	-0.00200895	0.000433131	1.23046e-05	3.70689e-12	6.52106	0.00177406
ck17-19	NR	VIP	VIPR2	secreted	FALSE	FALSE	FALSE	TRUE	FALSE	0.218	0.380868	0.685023	FALSE	0.196196	0.328515	0.0025824	1.46531e-05	1.40506e-05	4.23272e-12	6.52108	-0.00304314
ck17-1294	R	WNT16	FZD6_LRP6	secreted	FALSE	FALSE	FALSE	TRUE	FALSE	0.145	0.336871	1.08394	FALSE	0.124124	0.265412	0.00846384	0.00103377	4.69864e-05	1.41531e-11	6.52112	-0.0244062
ck17-208	NR	WNT3	FZD4_LRP5	secreted	FALSE	FALSE	FALSE	TRUE	FALSE	0.088	0.259022	1.39187	FALSE	0.0830831	0.216964	0.00524683	0.00036343	1.23097e-05	3.70689e-12	6.52124	-0.00856907
ck17-12e6	NR	WNT3A	FZD9_LRP5	secreted	FALSE	FALSE	FALSE	TRUE	FALSE	0.187	0.44788	0.0339198	FALSE	0.175175	0.400435	0.000175487	5.94437e-05	1.17039e-05	3.52442e-12	6.52124	-0.00124582
ck17-1592	R	IL7	IL7R_IL2RG	secreted	FALSE	FALSE	TRUE	FALSE	TRUE	0.019	0.0447474	2.4848	FALSE	0.196196	0.297658	0.0062026	-0.0147488	7.10951e-05	2.14088e-11	6.52125	-0.0027397
ck17-1294	R	SEMA3D	NRP1_PLXNA4	secreted	FALSE	FALSE	FALSE	TRUE	FALSE	0.275	0.509169	0.607603	FALSE	0.162162	0.324988	0.00474982	0.000584094	4.70046e-05	1.41531e-11	6.52129	-0.00451631
ck17-208	NR	WNT2B	FZD8_LRP6	secreted	FALSE	FALSE	FALSE	TRUE	FALSE	0.257	0.560552	0.36304	FALSE	0.266266	0.534356	0.000951916	-0.000322142	1.2316e-05	3.70689e-12	6.52146	0.00569163
ck17-12e6	NR	INSL3	RXFP2	secreted	FALSE	FALSE	FALSE	TRUE	FALSE	0.913	1	-1.2337	FALSE	0.932933	1	-0.00444819	-0.000226315	1.17109e-05	3.52442e-12	6.5215	-0.00677024
ck17-1294	R	WNT9B	FZD2_LRP5	secreted	FALSE	FALSE	FALSE	TRUE	FALSE	0.043	0.148314	1.8875	FALSE	0.028028	0.0771033	0.0136494	0.000704638	4.70347e-05	1.41531e-11	6.52157	-0.0204257
ck17-19	NR	WNT6	FZD3_LRP6	secreted	FALSE	FALSE	FALSE	TRUE	FALSE	0.073	0.170183	1.51828	FALSE	0.0870871	0.167954	0.00560689	-9.02892e-05	1.40804e-05	4.23272e-12	6.522	-0.0104387
ck17-5	R	OXT	OXTR	secreted	FALSE	FALSE	FALSE	TRUE	FALSE	0.056	0.15598	1.72344	FALSE	0.049049	0.113	0.00820649	0.000481975	2.00887e-05	6.03478e-12	6.52229	-0.0110105
ck17-208	NR	WNT5A	FZD8	secreted	FALSE	FALSE	FALSE	TRUE	FALSE	0.497	0.834705	-0.0742444	FALSE	0.586587	0.923039	-0.000335027	-7.41288e-05	1.23486e-05	3.70689e-12	6.52261	-0.012523
ck17-12e6	NR	CCL8	ACKR4	secreted	FALSE	FALSE	FALSE	TRUE	FALSE	0.863	1	-1.0845	FALSE	0.868869	1	-0.00358963	0.00012721	1.17461e-05	3.52442e-12	6.52281	-0.00546895
ck17-1294	R	NPPC	NPR2	secreted	FALSE	FALSE	FALSE	TRUE	FALSE	0.752	0.955373	-0.711132	FALSE	0.706707	0.937807	-0.00535929	-0.00047452	4.71831e-05	1.41531e-11	6.52294	-0.0240065
ck17-19	NR	CCK	CCKAR	secreted	FALSE	FALSE	FALSE	TRUE	FALSE	0.556	0.744299	-0.477358	FALSE	0.542543	0.731127	-0.00181749	-2.42196e-05	1.41124e-05	4.23272e-12	6.52298	-0.00169473
ck17-1294	R	INHBB	ACVR1B_ACVR2B	secreted	FALSE	FALSE	FALSE	TRUE	FALSE	0.691	0.904187	-0.533006	FALSE	0.81982	1	-0.00558551	-0.00192331	4.72083e-05	1.41531e-11	6.52317	-0.00324453
ck17-12e6	NR	PDYN	OPRM1	secreted	FALSE	FALSE	FALSE	TRUE	FALSE	0.152	0.38173	0.573639	FALSE	0.144144	0.345574	0.00199201	2.48843e-05	1.17594e-05	3.52442e-12	6.5233	-0.00141868
ck17-208	NR	WNT2B	LRP5	secreted	FALSE	FALSE	FALSE	TRUE	FALSE	0.133	0.35753	1.1111	FALSE	0.169169	0.381869	0.00401722	0.0001093	1.23703e-05	3.70689e-12	6.52337	-0.0124374
ck17-1592	R	ARTN	GFRA1_RET	secreted	FALSE	TRUE	FALSE	FALSE	FALSE	0.057	0.108588	1.72981	TRUE	0.017017	0.0382883	0.0136014	-0.0010261	7.15059e-05	2.14088e-11	6.52375	-0.0110619
ck17-208	NR	FGF16	FGFR4	secreted	FALSE	FALSE	FALSE	TRUE	FALSE	0.878	1	-0.721662	FALSE	0.904905	1	-0.00239745	0.000142119	1.23838e-05	3.70689e-12	6.52384	-0.00237314
ck17-208	NR	WNT2B	LRP6	secreted	FALSE	FALSE	FALSE	TRUE	FALSE	0.397	0.721233	0.196915	FALSE	0.438438	0.759234	0.000910558	0.000217207	1.23979e-05	3.70689e-12	6.52434	-0.0138254
ck17-1294	R	CCL2	ACKR2	secreted	FALSE	FALSE	FALSE	TRUE	FALSE	0.386	0.624361	0.267024	FALSE	0.38038	0.610021	0.00131881	-0.000518492	4.73437e-05	1.41531e-11	6.52441	-0.0187819
ck17-12e6	NR	WNT2	FZD9_LRP6	secreted	FALSE	FALSE	FALSE	TRUE	FALSE	0.748	1	-0.751643	FALSE	0.770771	1	-0.0026672	-8.58603e-05	1.17942e-05	3.52442e-12	6.52458	-0.00635201
ck17-5	R	PENK	OPRL1	secreted	FALSE	FALSE	FALSE	TRUE	FALSE	0.743	0.969021	-0.704067	FALSE	0.752753	1	-0.00221623	0.000949724	2.022e-05	6.03478e-12	6.52512	0.0907204
ck17-1294	R	WNT6	FZD1_LRP5	secreted	FALSE	FALSE	FALSE	TRUE	FALSE	0.25	0.481201	0.626166	FALSE	0.231231	0.420394	0.00496317	0.000650923	4.74273e-05	1.41531e-11	6.52518	-0.0178693
ck17-25	R	PROK2	PROKR1	secreted	FALSE	FALSE	FALSE	TRUE	FALSE	0.04	0.164492	2.20787	FALSE	0.0570571	0.155775	0.00604506	-0.000194011	7.98531e-06	2.38107e-12	6.52552	-0.00322844
ck17-208	NR	WNT6	FZD8_LRP5	secreted	FALSE	FALSE	FALSE	TRUE	FALSE	0.704	1	-0.51932	FALSE	0.690691	1	-0.00180677	2.505e-05	1.24421e-05	3.70689e-12	6.52589	-0.00213421
ck17-208	NR	WNT9B	FZD9_LRP5	secreted	FALSE	FALSE	FALSE	TRUE	FALSE	0.611	0.937081	-0.230435	FALSE	0.76977	1	-0.000753801	5.90972e-05	1.24445e-05	3.70689e-12	6.52597	-0.000740939
ck17-19	NR	CCL26	ACKR2	secreted	TRUE	FALSE	FALSE	FALSE	TRUE	0.012	0.0429264	2.37316	TRUE	0.00900901	0.0218997	0.00938946	0.000442773	1.42124e-05	4.23272e-12	6.52605	0.0140845
ck17-1294	R	ANGPTL1	LILRB3	secreted	FALSE	FALSE	FALSE	TRUE	FALSE	0.044	0.150695	1.79312	FALSE	0.025025	0.0697567	0.0128163	0.000453706	4.75334e-05	1.41531e-11	6.52615	-0.020532
ck17-21	NR	WNT3	FZD8_LRP5	secreted	FALSE	FALSE	FALSE	TRUE	FALSE	0.452	0.753043	-0.0126343	FALSE	0.428428	0.736441	4.38533e-05	7.28815e-05	5.27888e-06	1.57146e-12	6.52624	0.00357312
ck17-5	R	WNT16	FZD3_LRP5	secreted	FALSE	TRUE	FALSE	FALSE	FALSE	0.016	0.0551111	2.23314	TRUE	0.015015	0.0382962	0.0105899	0.000533309	2.02799e-05	6.03478e-12	6.5264	0.00391609
ck17-12e6	NR	WNT3A	FZD3_LRP6	secreted	FALSE	FALSE	FALSE	TRUE	FALSE	0.123	0.327275	1.22733	FALSE	0.0770771	0.203469	0.00444297	0.000218369	1.18482e-05	3.52442e-12	6.52656	0.0543454
ck17-21	NR	WNT2	FZD8_LRP5	secreted	FALSE	FALSE	FALSE	TRUE	FALSE	0.465	0.765128	-0.0556778	FALSE	0.465465	0.771204	-0.000162117	-3.4121e-05	5.2848e-06	1.57146e-12	6.52673	-0.00219304
ck17-21	NR	WNT10B	FZD9_LRP6	secreted	FALSE	FALSE	FALSE	TRUE	FALSE	0.976	1	-0.547908	FALSE	0.343343	0.637324	-0.00141262	-0.000152718	5.28759e-06	1.57146e-12	6.52696	-0.00146892
ck17-12e6	NR	NRG4	ERBB2_ERBB4	secreted	FALSE	FALSE	FALSE	TRUE	FALSE	0.033	0.1172	2.0633	FALSE	0.028028	0.0865709	0.00683724	-0.000269757	1.18644e-05	3.52442e-12	6.52716	0.0198361
ck17-1294	R	EDN2	EDNRB	secreted	FALSE	FALSE	FALSE	TRUE	FALSE	0.998	1	-2.71944	FALSE	1	1	-0.0194757	-0.00070191	4.76588e-05	1.41531e-11	6.52729	-0.0531395
ck17-1592	R	BMP8A	BMPR1A_BMPR2	secreted	TRUE	FALSE	FALSE	FALSE	TRUE	0.001	0.00398241	5.87942	TRUE	0	0	0.0371264	-0.012799	7.21066e-05	2.14088e-11	6.52738	0.0326719
ck17-7	NR	PROK1	PROKR1	secreted	FALSE	FALSE	FALSE	TRUE	FALSE	0.898	1	-1.21198	FALSE	0.903904	1	-0.00345483	6.80505e-05	8.44905e-06	2.5082e-12	6.52745	-0.00593146
ck17-208	NR	FGF2	FGFR4	secreted	FALSE	FALSE	FALSE	TRUE	FALSE	0.997	1	-1.61178	FALSE	0.998999	1	-0.00557206	0.000124448	1.24912e-05	3.70689e-12	6.5276	-0.00509593
ck17-12e6	NR	PENK	OPRL1	secreted	FALSE	FALSE	FALSE	TRUE	FALSE	0.385	0.722895	0.172816	FALSE	0.401401	0.728276	0.000720887	0.000125295	1.18776e-05	3.52442e-12	6.52764	-0.00580074
ck17-19	NR	NRG2	ERBB4	secreted	FALSE	FALSE	FALSE	TRUE	FALSE	0.119	0.248563	0.775741	FALSE	0.114114	0.212488	0.00313475	0.000203662	1.42765e-05	4.23272e-12	6.528	-0.00165977
ck17-1592	R	WNT7A	FZD3_LRP6	secreted	TRUE	FALSE	FALSE	FALSE	TRUE	0.003	0.00964503	3.03563	TRUE	0.004004	0.0104735	0.0209532	-0.00484585	7.22288e-05	2.14088e-11	6.52812	0.0307252
ck17-208	NR	PRSS3	F2RL3	secreted	FALSE	FALSE	FALSE	TRUE	FALSE	0.234	0.528586	0.31229	FALSE	0.224224	0.469269	0.00106909	-3.5301e-05	1.25064e-05	3.70689e-12	6.52812	-0.001912
ck17-208	NR	WNT3	LRP6	secreted	FALSE	FALSE	FALSE	TRUE	FALSE	0.099	0.285065	1.2633	FALSE	0.0740741	0.198389	0.00502259	0.000554695	1.25082e-05	3.70689e-12	6.52819	0.0671639
ck17-19	NR	INHBB	ACVR1C_ACVR2A	secreted	FALSE	FALSE	FALSE	TRUE	FALSE	0.471	0.667915	-0.0451316	FALSE	0.463463	0.653082	-0.000265091	-9.45229e-05	1.42835e-05	4.23272e-12	6.52821	-0.0037753
ck17-208	NR	CXCL5	CXCR2	secreted	FALSE	TRUE	FALSE	FALSE	FALSE	0.016	0.0740063	2.78166	TRUE	0.011011	0.0378665	0.00996758	0.000128907	1.25102e-05	3.70689e-12	6.52825	-0.00228832
ck17-5	R	NRG2	ERBB4	secreted	FALSE	FALSE	FALSE	TRUE	FALSE	0.504	0.765734	-0.104969	FALSE	0.496496	0.77096	-0.000176972	0.000296997	2.03881e-05	6.03478e-12	6.52872	0.0441883
ck17-5	R	NRG2	ERBB2_ERBB4	secreted	FALSE	FALSE	FALSE	TRUE	FALSE	0.504	0.765734	-0.104969	FALSE	0.496496	0.77096	-0.000176972	0.000296997	2.03881e-05	6.03478e-12	6.52872	0.0441883
ck17-1592	R	WNT9B	FZD3_LRP5	secreted	FALSE	FALSE	FALSE	TRUE	FALSE	0.897	0.939065	-1.32174	FALSE	0.681682	0.789185	-0.00428763	0.00695515	7.2353e-05	2.14088e-11	6.52886	-0.0120416
ck17-5	R	ANGPTL3	ITGAV_ITGB3	secreted	TRUE	FALSE	FALSE	FALSE	TRUE	0.002	0.00895187	3.14026	TRUE	0.002002	0.00584695	0.0148209	0.000638263	2.03978e-05	6.03478e-12	6.52892	0.0433483
ck17-208	NR	CCK	CCKAR	secreted	FALSE	FALSE	FALSE	TRUE	FALSE	0.23	0.521978	-0.218762	FALSE	0.301301	0.583871	-0.000791798	-1.74464e-05	1.25295e-05	3.70689e-12	6.52892	-0.000759564
ck17-1294	R	OSM	LIFR_IL6ST	secreted	FALSE	FALSE	FALSE	TRUE	FALSE	0.491	0.742351	0.0293216	FALSE	0.416416	0.655644	0.000457886	0.000254917	4.7916e-05	1.41531e-11	6.52963	0.0429333
ck17-21	NR	WNT8A	FZD3_LRP6	secreted	FALSE	FALSE	FALSE	TRUE	FALSE	0.216	0.482446	0.52799	FALSE	0.409409	0.712888	-0.000199238	-0.00141771	5.32571e-06	1.57146e-12	6.53008	-0.00324173
ck17-12e6	NR	WNT2B	FZD9_LRP5	secreted	FALSE	FALSE	FALSE	TRUE	FALSE	0.54	0.866752	-0.189516	FALSE	0.545546	0.870684	-0.000871672	-0.000216527	1.19504e-05	3.52442e-12	6.53029	-0.00877365
ck17-12e6	NR	FGF1	FGFR4	secreted	FALSE	FALSE	FALSE	TRUE	FALSE	0.712	0.995236	-0.562077	FALSE	0.668669	0.992037	-0.00235157	-0.000408482	1.19507e-05	3.52442e-12	6.5303	0.0364773
ck17-12e6	NR	EREG	ERBB4	secreted	FALSE	FALSE	FALSE	TRUE	FALSE	0.778	1	-0.789931	FALSE	0.804805	1	-0.00276934	-3.85504e-05	1.19509e-05	3.52442e-12	6.53031	-0.00634071
ck17-5	R	POMC	MC1R	secreted	FALSE	FALSE	FALSE	TRUE	FALSE	0.092	0.234411	1.34703	FALSE	0.119119	0.244454	0.0043455	-0.00175238	2.0493e-05	6.03478e-12	6.53094	-0.0129167
ck17-1592	R	TGFB2	ACVR1C_TGFBR2	secreted	FALSE	FALSE	TRUE	FALSE	TRUE	0.003	0.00964503	2.99752	FALSE	0.034034	0.0705022	0.0166024	-0.00895737	7.27094e-05	2.14088e-11	6.531	0.00850114
ck17-208	NR	WNT2B	FZD4_LRP6	secreted	FALSE	FALSE	FALSE	TRUE	FALSE	0.225	0.513832	0.640134	FALSE	0.218218	0.459985	0.00244787	0.00017605	1.25953e-05	3.70689e-12	6.5312	0.00287544
ck17-12e6	NR	SST	SSTR3	secreted	FALSE	FALSE	FALSE	TRUE	FALSE	0.646	0.945923	-0.605122	FALSE	0.630631	0.954514	-0.00206291	3.19774e-05	1.1985e-05	3.52442e-12	6.53155	-0.00308343
ck17-5	R	NTF3	NTRK1	secreted	FALSE	FALSE	FALSE	TRUE	FALSE	0.41	0.672223	0.225178	FALSE	0.41041	0.66285	0.000233531	-0.000786567	2.05226e-05	6.03478e-12	6.53157	0.00525464
ck17-1294	R	INHBC	ACVR1B_ACVR2B	secreted	FALSE	FALSE	FALSE	TRUE	FALSE	0.126	0.308446	1.14007	FALSE	0.145145	0.300307	0.00783007	-8.29202e-05	4.81743e-05	1.41531e-11	6.53196	-0.016975
ck17-208	NR	CCL11	CCR3	secreted	FALSE	FALSE	FALSE	TRUE	FALSE	0.656	0.963027	-0.549237	FALSE	0.668669	1	-0.00165112	0.000299959	1.26192e-05	3.70689e-12	6.53202	-0.00510121
ck17-5	R	NPFF	NPFFR1	secreted	FALSE	FALSE	FALSE	TRUE	FALSE	0.803	1	-0.855688	FALSE	0.854855	1	-0.00428115	-0.000402415	2.05471e-05	6.03478e-12	6.53209	0.0048851
ck17-12e6	NR	IL17B	IL17RB	secreted	FALSE	FALSE	FALSE	TRUE	FALSE	0.297	0.613652	0.48256	FALSE	0.259259	0.535503	0.00189558	0.000223649	1.20042e-05	3.52442e-12	6.53225	-0.00769698
ck17-19	NR	CCL4	ACKR2	secreted	FALSE	FALSE	FALSE	TRUE	FALSE	0.785	0.922881	-0.790358	FALSE	0.806807	0.964014	-0.00348688	-0.000485834	1.44177e-05	4.23272e-12	6.53228	0.00468184
ck17-1294	R	WNT9B	FZD2_LRP6	secreted	FALSE	FALSE	FALSE	TRUE	FALSE	0.081	0.226397	1.48198	FALSE	0.0550551	0.13731	0.0112809	0.00099091	4.82108e-05	1.41531e-11	6.53229	0.0381392
ck17-12e6	NR	WNT8A	FZD9_LRP5	secreted	FALSE	FALSE	FALSE	TRUE	FALSE	0.641	0.943615	-0.308496	FALSE	0.348348	0.657729	-0.000940253	0.000128688	1.20063e-05	3.52442e-12	6.53232	-0.00093534
ck17-25	R	CCL27	CCR3	secreted	FALSE	FALSE	FALSE	TRUE	FALSE	0.766	0.960936	-0.78779	FALSE	0.744745	0.984513	-0.00229593	-5.20822e-05	8.11271e-06	2.38107e-12	6.53239	-0.00389943
ck17-12e6	NR	GDF7	BMPR1B_BMPR2	secreted	FALSE	FALSE	FALSE	TRUE	FALSE	0.948	1	-1.29747	FALSE	0.968969	1	-0.00506952	-0.000573247	1.20091e-05	3.52442e-12	6.53242	-0.00544626
ck17-25	R	INSL3	RXFP2	secreted	FALSE	FALSE	FALSE	TRUE	FALSE	0.547	0.821568	-0.224492	FALSE	0.617618	0.887718	-0.00101174	-0.000372219	8.11545e-06	2.38107e-12	6.53254	-0.00792513
ck17-1294	R	WNT7B	FZD8_LRP6	secreted	FALSE	FALSE	FALSE	TRUE	FALSE	0.462	0.713289	0.11272	FALSE	0.381381	0.610293	0.00109339	0.000310488	4.82406e-05	1.41531e-11	6.53256	0.0139473
ck17-5	R	POMC	OPRL1	secreted	TRUE	FALSE	FALSE	FALSE	TRUE	0.004	0.0164118	3.24245	TRUE	0	0	0.0141456	-0.000563173	2.05781e-05	6.03478e-12	6.53274	0.00646871
ck17-12e6	NR	GDF6	BMPR1B_BMPR2	secreted	FALSE	FALSE	FALSE	TRUE	FALSE	0.95	1	-1.27075	FALSE	0.991992	1	-0.00430699	9.92669e-05	1.20233e-05	3.52442e-12	6.53293	-0.00430658
ck17-12e6	NR	GHRH	VIPR2	secreted	FALSE	FALSE	FALSE	TRUE	FALSE	0.425	0.757947	-0.144158	FALSE	0.404404	0.730551	-0.000510147	-1.02338e-05	1.20257e-05	3.52442e-12	6.53302	-0.00304225
ck17-5	R	WNT9B	FZD3_LRP5	secreted	TRUE	FALSE	FALSE	FALSE	TRUE	0.001	0.00493805	3.45341	TRUE	0.001001	0.00301728	0.0164296	0.00075594	2.05989e-05	6.03478e-12	6.53318	0.0269965
ck17-25	R	UTS2	UTS2R	secreted	FALSE	FALSE	FALSE	TRUE	FALSE	0.985	1	-0.801915	FALSE	0.687688	0.947943	-0.00264555	-0.000359061	8.1298e-06	2.38107e-12	6.53331	-0.00264847
ck17-19	NR	CCL17	ACKR2	secreted	TRUE	FALSE	FALSE	FALSE	TRUE	0.004	0.0173602	3.96824	TRUE	0	0	0.0152423	0.000150058	1.44649e-05	4.23272e-12	6.5337	-0.00856889
ck17-12e6	NR	WNT2B	FZD8_LRP5	secreted	FALSE	FALSE	FALSE	TRUE	FALSE	0.473	0.810367	0.0490847	FALSE	0.401401	0.728276	-0.000179737	-0.000350152	1.20537e-05	3.52442e-12	6.53403	0.0143774
ck17-208	NR	WNT10B	FZD9_LRP5	secreted	FALSE	FALSE	FALSE	TRUE	FALSE	0.778	1	-0.54426	FALSE	0.754755	1	-0.00179002	0.000147898	1.26782e-05	3.70689e-12	6.53405	-0.00175946
ck17-19	NR	PENK	OPRK1	secreted	FALSE	FALSE	FALSE	TRUE	FALSE	0.564	0.752333	-0.651244	FALSE	0.757758	0.924721	-0.00235687	0.0001214	1.44814e-05	4.23272e-12	6.53419	-0.00222398
ck17-1294	R	BMP5	BMPR1A_BMPR2	secreted	FALSE	FALSE	FALSE	TRUE	FALSE	0.301	0.53556	0.515913	FALSE	0.328328	0.551216	0.0039883	0.000398252	4.84225e-05	1.41531e-11	6.5342	-0.0224697
ck17-1592	R	BMP4	BMPR1B_ACVR2B	secreted	TRUE	FALSE	FALSE	FALSE	TRUE	0.019	0.0447474	2.33593	TRUE	0.00600601	0.0149962	0.020417	0.000422681	7.32641e-05	2.14088e-11	6.5343	0.0196894
ck17-1592	R	IFNA21	IFNAR1_IFNAR2	secreted	FALSE	FALSE	FALSE	TRUE	FALSE	0.427	0.533329	0.0781729	FALSE	0.958959	0.992491	-0.0200957	-0.0207649	7.32815e-05	2.14088e-11	6.5344	-0.0194088
ck17-1294	R	CXCL13	ACKR1	secreted	FALSE	FALSE	FALSE	TRUE	FALSE	0.819	0.998199	-0.870594	FALSE	0.820821	1	-0.00639081	-0.000330325	4.846e-05	1.41531e-11	6.53453	0.00977556
ck17-12e6	NR	WNT10A	FZD8_LRP5	secreted	FALSE	FALSE	FALSE	TRUE	FALSE	0.251	0.548028	0.638281	FALSE	0.218218	0.471724	0.00219772	-2.00287e-05	1.20726e-05	3.52442e-12	6.53471	0.0176493
ck17-19	NR	CCL3L1	ACKR2	secreted	FALSE	FALSE	FALSE	TRUE	FALSE	0.696	0.852869	-0.546222	FALSE	0.6997	0.874335	-0.00219981	-0.000118742	1.45156e-05	4.23272e-12	6.53522	0.0261237
ck17-19	NR	POMC	OPRL1	secreted	FALSE	FALSE	FALSE	TRUE	FALSE	0.979	1	-1.23038	FALSE	0.972973	1	-0.00483424	-0.000145823	1.45202e-05	4.23272e-12	6.53535	-0.00492653
ck17-7	NR	PROK1	PROKR2	secreted	FALSE	FALSE	FALSE	TRUE	FALSE	0.215	0.484841	0.549748	FALSE	0.222222	0.464364	0.00161836	5.57182e-06	8.60656e-06	2.5082e-12	6.53547	-0.00230915
ck17-1592	R	GZMA	F2RL3	secreted	FALSE	FALSE	FALSE	TRUE	FALSE	0.349	0.457539	0.373463	FALSE	0.0510511	0.099907	0.00996698	0.00676546	7.3488e-05	2.14088e-11	6.53562	-0.00792586
ck17-5	R	PMCH	MCHR1	secreted	FALSE	FALSE	FALSE	TRUE	FALSE	0.771	0.989007	-0.477651	FALSE	0.751752	1	-0.00723978	-0.00506419	2.0746e-05	6.03478e-12	6.53627	-0.00961009
ck17-19	NR	WNT11	FZD9	secreted	FALSE	FALSE	FALSE	TRUE	FALSE	0.688	0.847202	-0.548032	FALSE	0.655656	0.840128	-0.00198292	0.000107848	1.45545e-05	4.23272e-12	6.53638	-0.0127348
ck17-19	NR	WNT5B	FZD3	secreted	FALSE	FALSE	FALSE	TRUE	FALSE	0.03	0.0875581	2.01113	FALSE	0.0570571	0.115955	0.00749553	-0.000177938	1.4558e-05	4.23272e-12	6.53648	0.00463951
ck17-1592	R	GDF5	BMPR1A_BMPR2	secreted	FALSE	FALSE	FALSE	TRUE	FALSE	0.274	0.386036	0.510172	FALSE	0.335335	0.462501	0.00205182	-0.00232609	7.36376e-05	2.14088e-11	6.53651	0.00577065
ck17-1294	R	WNT6	FZD6_LRP6	secreted	FALSE	FALSE	FALSE	TRUE	FALSE	0.163	0.36531	1.00587	FALSE	0.11011	0.243969	0.00765397	0.000635529	4.86855e-05	1.41531e-11	6.53655	0.0340201
ck17-5	R	WNT8B	FZD4_LRP5	secreted	FALSE	FALSE	FALSE	TRUE	FALSE	0.185	0.395517	0.922343	FALSE	0.113113	0.233832	0.00475768	0.000554953	2.07624e-05	6.03478e-12	6.53662	-0.00685277
ck17-19	NR	WNT6	FZD9_LRP6	secreted	FALSE	TRUE	FALSE	FALSE	FALSE	0.027	0.081487	2.23618	TRUE	0.012012	0.0286018	0.00840086	-0.000134816	1.45701e-05	4.23272e-12	6.53684	-0.00786801
ck17-12e6	NR	NRG2	ERBB2_ERBB4	secreted	FALSE	FALSE	FALSE	TRUE	FALSE	0.11	0.297467	0.524697	FALSE	0.132132	0.31999	0.0018003	-2.77994e-05	1.2139e-05	3.52442e-12	6.5371	-0.00105576
ck17-12e6	NR	WNT3	FZD3_LRP6	secreted	FALSE	FALSE	FALSE	TRUE	FALSE	0.252	0.548763	0.669639	FALSE	0.283283	0.565551	0.00232935	-3.97054e-06	1.21414e-05	3.52442e-12	6.53718	-0.0106422
ck17-12e6	NR	IL2	IL20RA_IL20RB_IL2RG	secreted	FALSE	FALSE	FALSE	TRUE	FALSE	0.713	0.99551	-0.645255	FALSE	0.66967	0.992037	-0.00198933	0.000259825	1.215e-05	3.52442e-12	6.53749	-0.00838703
ck17-5	R	WNT8B	FZD8_LRP6	secreted	FALSE	FALSE	FALSE	TRUE	FALSE	0.505	0.765734	-0.0218296	FALSE	0.434434	0.695671	0.000877084	0.000976696	2.08225e-05	6.03478e-12	6.53787	-0.0191168
ck17-1592	R	INHBA_INHBB	ACVR1C_ACVR2A	secreted	TRUE	FALSE	FALSE	FALSE	TRUE	0.004	0.0124558	2.82908	TRUE	0	0	0.0393509	0.0150353	7.38723e-05	2.14088e-11	6.53789	0.0182027
ck17-1294	R	INHBA_INHBB	ACVR1B_ACVR2B	secreted	FALSE	FALSE	FALSE	TRUE	FALSE	0.561	0.807198	-0.161196	FALSE	0.703704	0.935512	-0.00302949	-0.0019028	4.88543e-05	1.41531e-11	6.53805	-0.00146121
ck17-1294	R	GDF7	BMPR1A_ACVR2A	secreted	FALSE	FALSE	FALSE	TRUE	FALSE	0.534	0.780667	-0.0628975	FALSE	0.611612	0.857307	-0.00175833	-0.00131866	4.88647e-05	1.41531e-11	6.53814	0.00576789
ck17-208	NR	WNT2	FZD4_LRP5	secreted	FALSE	FALSE	FALSE	TRUE	FALSE	0.027	0.111442	2.08275	FALSE	0.03003	0.0922306	0.00705776	-0.000394343	1.28022e-05	3.70689e-12	6.53828	-0.01261
ck17-1592	R	WNT16	LRP6	secreted	FALSE	FALSE	FALSE	TRUE	FALSE	0.348	0.457363	0.161268	FALSE	0.921922	0.968109	-0.00969367	-0.0110804	7.3944e-05	2.14088e-11	6.53831	-0.0198405
ck17-12e6	NR	WNT7A	FZD9_LRP6	secreted	FALSE	FALSE	FALSE	TRUE	FALSE	0.6	0.915726	-0.370063	FALSE	0.685686	1	-0.00186384	-0.00057251	1.21766e-05	3.52442e-12	6.53844	-0.00624569
ck17-1294	R	WNT1	FZD2_LRP5	secreted	FALSE	FALSE	FALSE	TRUE	FALSE	0.103	0.266449	1.39713	FALSE	0.0640641	0.155554	0.0105499	0.000778205	4.89174e-05	1.41531e-11	6.53861	0.00904389
ck17-5	R	GAL	GALR3	secreted	FALSE	FALSE	FALSE	TRUE	FALSE	0.164	0.363624	0.987327	FALSE	0.0810811	0.17533	0.005862	0.00135264	2.08598e-05	6.03478e-12	6.53865	-0.019678
ck17-1294	R	POMC	MC4R	secreted	FALSE	FALSE	FALSE	TRUE	FALSE	0.81	0.990996	-0.927321	FALSE	0.902903	1	-0.00674172	-0.000255627	4.89223e-05	1.41531e-11	6.53866	-0.00184319
ck17-1592	R	IL2	IL20RA_IL20RB_IL2RG	secreted	FALSE	FALSE	FALSE	TRUE	FALSE	0.768	0.83547	-0.718323	FALSE	0.631632	0.750328	-0.00460134	0.00157996	7.40494e-05	2.14088e-11	6.53893	0.00544745
ck17-5	R	WNT9B	FZD4_LRP5	secreted	FALSE	FALSE	FALSE	TRUE	FALSE	0.24	0.472103	0.696725	FALSE	0.235235	0.429571	0.00332677	0.000140808	2.09102e-05	6.03478e-12	6.5397	-0.0254019
ck17-1592	R	PTN	SDC2	secreted	FALSE	FALSE	FALSE	TRUE	FALSE	0.212	0.31492	0.733937	FALSE	0.4004	0.533309	0.000815501	-0.00550601	7.41865e-05	2.14088e-11	6.53973	-0.0041142
ck17-208	NR	SHH	PTCH1_SMO	secreted	FALSE	FALSE	FALSE	TRUE	FALSE	0.882	1	-0.557572	FALSE	0.898899	1	-0.00198532	1.30649e-05	1.28456e-05	3.70689e-12	6.53974	-0.00206525
ck17-1592	R	GDF3	ACVR1B_ACVR2A	secreted	FALSE	FALSE	FALSE	TRUE	FALSE	0.364	0.471356	0.32868	FALSE	0.126126	0.213064	0.0103701	0.00753835	7.42264e-05	2.14088e-11	6.53997	-0.0193825
ck17-1592	R	CCL19	ACKR4	secreted	FALSE	FALSE	FALSE	TRUE	FALSE	0.937	0.963754	-1.25011	FALSE	0.948949	0.989317	-0.0114163	-0.00064158	7.42875e-05	2.14088e-11	6.54032	-0.00618563
ck17-19	NR	BTC	ERBB2_ERBB4	secreted	FALSE	FALSE	FALSE	TRUE	FALSE	0.898	0.981414	-0.563546	FALSE	0.621622	0.808162	-0.00187892	0.000281075	1.46908e-05	4.23272e-12	6.54043	-0.00188633
ck17-208	NR	POMC	MC1R	secreted	FALSE	FALSE	FALSE	TRUE	FALSE	0.182	0.43903	0.860507	FALSE	0.176176	0.393442	0.00312718	4.02299e-05	1.28692e-05	3.70689e-12	6.54054	-0.00695346
ck17-1294	R	WNT10B	FZD2_LRP5	secreted	FALSE	FALSE	FALSE	TRUE	FALSE	0.182	0.392808	0.869519	FALSE	0.156156	0.316405	0.00795723	0.00186127	4.91503e-05	1.41531e-11	6.54067	0.0090899
ck17-12e6	NR	WNT2	FZD9_LRP5	secreted	FALSE	FALSE	FALSE	TRUE	FALSE	0.839	1	-0.948184	FALSE	0.875876	1	-0.00342157	-0.000102573	1.22526e-05	3.52442e-12	6.54114	-0.00738885
ck17-208	NR	CCL28	CCR3	secreted	FALSE	FALSE	FALSE	TRUE	FALSE	0.753	1	-0.735574	FALSE	0.82983	1	-0.00258763	5.33491e-05	1.28907e-05	3.70689e-12	6.54127	-0.00950413
ck17-12e6	NR	SLURP1	CHRNA3	secreted	FALSE	FALSE	FALSE	TRUE	FALSE	0.992	1	-1.6623	FALSE	0.991992	1	-0.00607053	-0.000250666	1.22576e-05	3.52442e-12	6.54132	-0.000883525
ck17-1294	R	BMP8B	BMPR1B_BMPR2	secreted	FALSE	FALSE	FALSE	TRUE	FALSE	0.755	0.955373	-0.714721	FALSE	0.873874	1	-0.0057758	-0.000758367	4.92822e-05	1.41531e-11	6.54184	0.0276607
ck17-1294	R	CCL2	ACKR1	secreted	FALSE	FALSE	FALSE	TRUE	FALSE	0.972	1	-1.91	FALSE	0.993994	1	-0.0129151	0.000497594	4.93132e-05	1.41531e-11	6.54211	0.0387129
ck17-19	NR	WNT10B	FZD9_LRP5	secreted	FALSE	FALSE	FALSE	TRUE	FALSE	0.801	0.932951	-0.905217	FALSE	0.828829	0.97829	-0.00332328	0.000153032	1.47479e-05	4.23272e-12	6.54211	-0.00502893
ck17-12e6	NR	WNT8A	FZD3_LRP6	secreted	FALSE	FALSE	FALSE	TRUE	FALSE	0.463	0.802372	-0.197332	FALSE	0.413413	0.741217	-0.000449834	0.000241737	1.22823e-05	3.52442e-12	6.54219	-0.00302615
ck17-1592	R	WNT7A	FZD1_LRP6	secreted	TRUE	FALSE	FALSE	FALSE	TRUE	0.001	0.00398241	3.21271	TRUE	0.011011	0.0258329	0.0210657	-0.00668593	7.46162e-05	2.14088e-11	6.54224	0.0273747
ck17-19	NR	IL17B	IL17RB	secreted	FALSE	FALSE	FALSE	TRUE	FALSE	0.197	0.353193	0.590399	FALSE	0.212212	0.350289	0.00236577	9.79992e-05	1.4754e-05	4.23272e-12	6.54229	-0.00409653
ck17-7	NR	GAL	GALR2	secreted	FALSE	FALSE	FALSE	TRUE	FALSE	0.548	0.86253	-0.260166	FALSE	0.545546	0.875898	-0.000743983	2.53368e-05	8.74408e-06	2.5082e-12	6.54235	-0.00495445
ck17-12e6	NR	CORT	SSTR3	secreted	FALSE	FALSE	FALSE	TRUE	FALSE	0.063	0.197472	1.64854	FALSE	0.0780781	0.205139	0.00579477	1.49649e-05	1.22922e-05	3.52442e-12	6.54254	-0.00816669
ck17-19	NR	WNT6	FZD3_LRP5	secreted	FALSE	FALSE	FALSE	TRUE	FALSE	0.47	0.667755	-0.00240578	FALSE	0.575576	0.764065	5.3897e-05	6.31413e-05	1.4765e-05	4.23272e-12	6.54262	0.00265277
ck17-1592	R	WNT8A	FZD6_LRP6	secreted	FALSE	FALSE	FALSE	TRUE	FALSE	0.293	0.40524	0.637809	FALSE	0.0590591	0.113214	0.0160148	0.0105029	7.4684e-05	2.14088e-11	6.54264	0.0472406
ck17-12e6	NR	FGF9	FGFR4	secreted	TRUE	FALSE	FALSE	FALSE	TRUE	0.003	0.0159646	3.71958	TRUE	0.001001	0.00390811	0.0130381	-6.33099e-06	1.22988e-05	3.52442e-12	6.54277	-0.00663294
ck17-19	NR	CXCL11	CXCR3	secreted	FALSE	FALSE	FALSE	TRUE	FALSE	0.172	0.320584	0.931687	FALSE	0.104104	0.196757	0.00384958	0.00026846	1.4774e-05	4.23272e-12	6.54288	-0.011049
ck17-21	NR	WNT8B	FZD8_LRP5	secreted	FALSE	FALSE	FALSE	TRUE	FALSE	0.884	1	-0.508247	FALSE	0.94995	1	-0.0011989	-8.54302e-06	5.48534e-06	1.57146e-12	6.5429	-0.00151507
ck17-5	R	WNT10B	FZD7_LRP5	secreted	TRUE	FALSE	FALSE	FALSE	TRUE	0.001	0.00493805	3.0431	TRUE	0	0	0.0148006	0.000832579	2.10686e-05	6.03478e-12	6.54297	0.00268048
ck17-7	NR	NPY	NPY2R	secreted	FALSE	FALSE	FALSE	TRUE	FALSE	0.092	0.276623	1.41892	FALSE	0.0770771	0.202864	0.00436183	0.000161074	8.76469e-06	2.5082e-12	6.54337	0.261177
ck17-19	NR	CORT	SSTR2	secreted	FALSE	FALSE	FALSE	TRUE	FALSE	0.805	0.934599	-0.87527	FALSE	0.841842	0.988249	-0.00322121	0.000146229	1.48018e-05	4.23272e-12	6.5437	0.0331902
ck17-208	NR	WNT9B	LRP5	secreted	FALSE	FALSE	FALSE	TRUE	FALSE	0.083	0.250375	1.42719	FALSE	0.0640641	0.177083	0.00537464	0.000234589	1.29709e-05	3.70689e-12	6.54396	-0.00971098
ck17-208	NR	BMP8A	BMPR1A_ACVR2A	secreted	FALSE	FALSE	FALSE	TRUE	FALSE	0.413	0.74106	0.116301	FALSE	0.379379	0.68363	0.000419258	2.20564e-07	1.2982e-05	3.70689e-12	6.54433	-0.00214522
ck17-5	R	WNT16	FZD3_LRP6	secreted	FALSE	TRUE	FALSE	FALSE	FALSE	0.018	0.0611197	2.35713	TRUE	0.004004	0.0112471	0.0115713	0.000732635	2.11439e-05	6.03478e-12	6.54452	0.00110135
ck17-12e6	NR	NTF3	NTRK3	secreted	FALSE	FALSE	FALSE	TRUE	FALSE	0.436	0.770919	-0.123401	FALSE	0.262262	0.537718	-0.000378026	5.58309e-05	1.2361e-05	3.52442e-12	6.54497	-0.00296321
ck17-1294	R	WNT7A	FZD1_LRP5	secreted	FALSE	FALSE	FALSE	TRUE	FALSE	0.301	0.53556	0.508293	FALSE	0.428428	0.670961	0.000747208	-0.00283429	4.9648e-05	1.41531e-11	6.54505	0.0399905
ck17-1592	R	BMP5	BMPR1B_BMPR2	secreted	FALSE	FALSE	FALSE	TRUE	FALSE	0.295	0.406941	0.499381	FALSE	0.212212	0.318618	0.0105297	0.00620184	7.51059e-05	2.14088e-11	6.54508	0.00589128
ck17-19	NR	IL15	IL15RA_IL2RB_IL2RG	secreted	FALSE	FALSE	FALSE	TRUE	FALSE	0.147	0.288634	1.06385	FALSE	0.128128	0.231181	0.00445595	0.000356231	1.48508e-05	4.23272e-12	6.54513	-0.00572559
ck17-208	NR	WNT6	LRP6	secreted	FALSE	FALSE	FALSE	TRUE	FALSE	0.462	0.798498	0.017195	FALSE	0.445445	0.767738	0.000545903	0.000483879	1.30109e-05	3.70689e-12	6.5453	0.00350579
ck17-12e6	NR	BMP5	BMPR1B_BMPR2	secreted	FALSE	FALSE	FALSE	TRUE	FALSE	0.883	1	-1.14261	FALSE	0.875876	1	-0.00403225	-1.3478e-05	1.23707e-05	3.52442e-12	6.54531	-0.00607546
ck17-208	NR	SLURP2	CHRNE	secreted	FALSE	FALSE	FALSE	TRUE	FALSE	0.547	0.879668	-0.444291	FALSE	0.593594	0.929075	-0.00177131	-0.000168411	1.3016e-05	3.70689e-12	6.54547	-0.00362574
ck17-1592	R	ADIPOQ	ADIPOR2	secreted	FALSE	FALSE	FALSE	TRUE	FALSE	0.495	0.600747	-0.0702987	FALSE	0.791792	0.87592	-0.00944727	-0.00883772	7.5185e-05	2.14088e-11	6.54554	-0.0248302
ck17-12e6	NR	GALP	GALR1	secreted	FALSE	FALSE	FALSE	TRUE	FALSE	0.987	1	-0.490164	FALSE	0.727728	1	-0.00158601	0.000138513	1.23781e-05	3.52442e-12	6.54557	-0.00160757
ck17-7	NR	AMH	AMHR2_BMPR1A	secreted	FALSE	FALSE	FALSE	TRUE	FALSE	0.234	0.512091	0.660215	FALSE	0.288288	0.562476	0.00123308	-0.000726743	8.81177e-06	2.5082e-12	6.5457	-0.00778528
ck17-12e6	NR	POMC	MC3R	secreted	FALSE	FALSE	FALSE	TRUE	FALSE	0.499	0.834173	-0.150062	FALSE	0.517518	0.844504	-0.000555038	-2.69681e-05	1.23835e-05	3.52442e-12	6.54576	-0.00537097
ck17-12e6	NR	WNT3A	FZD8_LRP6	secreted	FALSE	FALSE	FALSE	TRUE	FALSE	0.152	0.38173	0.976622	FALSE	0.177177	0.402807	0.00344631	9.49983e-06	1.23839e-05	3.52442e-12	6.54577	-0.00197323
ck17-208	NR	GAL	GALR3	secreted	FALSE	FALSE	FALSE	TRUE	FALSE	0.749	1	-0.680343	FALSE	0.766767	1	-0.00270903	-0.000253177	1.30301e-05	3.70689e-12	6.54594	-0.00314888
ck17-19	NR	FGF18	FGFR4	secreted	FALSE	FALSE	FALSE	TRUE	FALSE	0.822	0.93925	-0.926272	FALSE	0.81982	0.970687	-0.00348968	8.33834e-05	1.488e-05	4.23272e-12	6.54598	-0.00051674
ck17-208	NR	WNT6	LRP5	secreted	FALSE	TRUE	FALSE	FALSE	FALSE	0.016	0.0740063	2.31747	TRUE	0.013013	0.0439264	0.00856055	0.000188543	1.30506e-05	3.70689e-12	6.54662	-0.00808223
ck17-1294	R	WNT10B	FZD2_LRP6	secreted	FALSE	FALSE	FALSE	TRUE	FALSE	0.348	0.589016	0.390705	FALSE	0.273273	0.479616	0.00428113	0.00152313	4.98303e-05	1.41531e-11	6.54664	0.0284543
ck17-208	NR	GDF7	BMPR1A_ACVR2A	secreted	FALSE	FALSE	FALSE	TRUE	FALSE	0.728	1	-0.707098	FALSE	0.690691	1	-0.00220847	0.000346073	1.30517e-05	3.70689e-12	6.54666	-0.0025192
ck17-12e6	NR	CCL8	ACKR2	secreted	FALSE	FALSE	FALSE	TRUE	FALSE	0.399	0.734533	0.109153	FALSE	0.332332	0.637574	0.000863066	0.000478529	1.2411e-05	3.52442e-12	6.54672	-0.00392257
ck17-12e6	NR	WNT10A	FZD8_LRP6	secreted	FALSE	FALSE	FALSE	TRUE	FALSE	0.406	0.740011	0.19185	FALSE	0.35035	0.657793	0.000736686	6.05926e-05	1.2419e-05	3.52442e-12	6.547	0.0287626
ck17-1294	R	WNT1	FZD6_LRP6	secreted	FALSE	FALSE	FALSE	TRUE	FALSE	0.052	0.170874	1.63723	FALSE	0.037037	0.0985641	0.0125708	0.001007	4.98861e-05	1.41531e-11	6.54713	0.00475578
ck17-12e6	NR	SLURP1	CHRNA5	secreted	FALSE	FALSE	FALSE	TRUE	FALSE	0.059	0.187779	1.65431	FALSE	0.0580581	0.161962	0.00528321	-0.000548029	1.24248e-05	3.52442e-12	6.5472	-0.0124733
ck17-5	R	GDNF	GFRA1_RET	secreted	FALSE	FALSE	FALSE	TRUE	FALSE	0.077	0.2046	1.62139	FALSE	0.025025	0.0617771	0.00772554	0.00024662	2.12767e-05	6.03478e-12	6.54724	-0.00319588
ck17-208	NR	NTF3	NTRK1	secreted	FALSE	FALSE	FALSE	TRUE	FALSE	0.042	0.156506	2.297	FALSE	0.0840841	0.21841	0.00837325	6.90011e-05	1.30701e-05	3.70689e-12	6.54727	-0.00291018
ck17-1592	R	TNFSF15	TNFRSF25	secreted	FALSE	FALSE	FALSE	TRUE	FALSE	0.027	0.0587843	1.83929	FALSE	0.4004	0.533309	0.00310225	-0.0128794	7.54994e-05	2.14088e-11	6.54735	0.0262887
ck17-208	NR	TNFSF11	TNFRSF11B	secreted	FALSE	FALSE	FALSE	TRUE	FALSE	0.17	0.416987	0.933091	FALSE	0.148148	0.346152	0.00350784	0.000133505	1.30776e-05	3.70689e-12	6.54752	-0.00279903
ck17-1592	R	IL10	IL10RA_IL10RB	secreted	FALSE	FALSE	FALSE	TRUE	FALSE	0.42	0.527078	0.0732991	FALSE	0.632633	0.750957	-0.00436288	-0.00500012	7.55795e-05	2.14088e-11	6.54781	-0.0168552
ck17-19	NR	FGF5	FGFR4	secreted	FALSE	FALSE	FALSE	TRUE	FALSE	0.363	0.563586	0.280855	FALSE	0.333333	0.506533	0.00110468	1.88446e-05	1.49473e-05	4.23272e-12	6.54794	-0.00345892
ck17-208	NR	CXCL3	CXCR1	secreted	FALSE	FALSE	FALSE	TRUE	FALSE	0.429	0.76226	0.0986962	FALSE	0.41041	0.724399	-6.57609e-05	-0.000422872	1.3092e-05	3.70689e-12	6.548	-0.0101285
ck17-5	R	WNT6	FZD3_LRP5	secreted	TRUE	FALSE	FALSE	FALSE	TRUE	0.006	0.0235222	2.86264	TRUE	0.003003	0.00857783	0.0135383	0.000321143	2.13177e-05	6.03478e-12	6.54808	0.105332
ck17-1592	R	NRG2	ERBB3	secreted	FALSE	FALSE	FALSE	TRUE	FALSE	0.531	0.630911	-0.113913	FALSE	0.62963	0.749626	-0.00398315	-0.00299234	7.56544e-05	2.14088e-11	6.54824	-0.0269148
ck17-12e6	NR	BMP15	BMPR1B_BMPR2	secreted	FALSE	FALSE	FALSE	TRUE	FALSE	0.572	0.891394	-0.57137	FALSE	0.631632	0.955164	-0.00259257	-0.000575939	1.24571e-05	3.52442e-12	6.54833	-0.00323629
ck17-21	NR	WNT9B	FZD8_LRP5	secreted	FALSE	FALSE	FALSE	TRUE	FALSE	0.554	0.843425	-0.493441	FALSE	0.845846	1	-0.00119876	-3.52889e-05	5.55957e-06	1.57146e-12	6.54874	-0.00151491
ck17-1592	R	FGF9	FGFR1	secreted	FALSE	FALSE	FALSE	TRUE	FALSE	0.125	0.205737	1.24156	FALSE	0.194194	0.295747	0.00641863	-0.0043873	7.57512e-05	2.14088e-11	6.5488	0.00676816
ck17-21	NR	WNT2B	FZD8_LRP5	secreted	FALSE	FALSE	FALSE	TRUE	FALSE	0.353	0.659874	0.229535	FALSE	0.307307	0.589259	0.000508307	-3.29691e-05	5.56081e-06	1.57146e-12	6.54884	-0.00121619
ck17-1592	R	CCL5	CCR1	secreted	FALSE	FALSE	FALSE	TRUE	FALSE	0.055	0.106052	1.73415	FALSE	0.0950951	0.168506	0.00732841	-0.00776592	7.57627e-05	2.14088e-11	6.54886	0.0563433
ck17-208	NR	WNT11	FZD3	secreted	FALSE	FALSE	FALSE	TRUE	FALSE	0.153	0.387016	1.01799	FALSE	0.124124	0.301063	0.00399174	0.000304194	1.31215e-05	3.70689e-12	6.54897	0.0170097
ck17-21	NR	WNT16	FZD8_LRP6	secreted	FALSE	FALSE	FALSE	TRUE	FALSE	0.463	0.762562	-0.368733	FALSE	0.447447	0.754986	-0.000875261	-5.28046e-06	5.56666e-06	1.57146e-12	6.54929	-0.00183872
ck17-21	NR	WNT9B	FZD8_LRP6	secreted	FALSE	FALSE	FALSE	TRUE	FALSE	0.641	0.912399	-0.689811	FALSE	0.903904	1	-0.00175929	-0.000131738	5.56683e-06	1.57146e-12	6.54931	-0.00204936
ck17-12e6	NR	BMP8B	BMPR1B_BMPR2	secreted	FALSE	FALSE	FALSE	TRUE	FALSE	0.642	0.943615	-0.375173	FALSE	0.558559	0.886374	-0.00135913	-3.32494e-05	1.24895e-05	3.52442e-12	6.54946	0.0208342
ck17-208	NR	GZMA	F2RL3	secreted	FALSE	FALSE	FALSE	TRUE	FALSE	0.725	1	-0.636174	FALSE	0.692693	1	-0.00219621	0.000110021	1.31418e-05	3.70689e-12	6.54964	-0.0082869
ck17-1294	R	WNT5B	FZD9	secreted	FALSE	FALSE	FALSE	TRUE	FALSE	0.949	1	-1.60985	FALSE	0.973974	1	-0.011956	-0.000538774	5.02979e-05	1.41531e-11	6.5507	-0.0258434
ck17-208	NR	WNT2	FZD4_LRP6	secreted	FALSE	FALSE	FALSE	TRUE	FALSE	0.111	0.309822	1.30982	FALSE	0.0860861	0.221256	0.00439932	-0.000356472	1.31833e-05	3.70689e-12	6.55101	0.0288632
ck17-12e6	NR	GALP	GALR2	secreted	FALSE	FALSE	FALSE	TRUE	FALSE	0.982	1	-0.483101	FALSE	0.665666	0.991379	-0.00171732	-6.59777e-06	1.25396e-05	3.52442e-12	6.5512	-0.00170089
ck17-208	NR	GDF5	BMPR1A_ACVR2A	secreted	FALSE	FALSE	FALSE	TRUE	FALSE	0.564	0.895762	-0.43741	FALSE	0.614615	0.952815	-0.00161929	-3.06307e-05	1.31912e-05	3.70689e-12	6.55128	-0.0019464
ck17-19	NR	FGF1	FGFR4	secreted	FALSE	FALSE	FALSE	TRUE	FALSE	0.448	0.646872	0.0891247	FALSE	0.482482	0.674851	-8.90105e-05	-0.000435032	1.50733e-05	4.23272e-12	6.55159	-0.016074
ck17-7	NR	PROK2	PROKR1	secreted	FALSE	FALSE	FALSE	TRUE	FALSE	0.692	0.982961	-0.619736	FALSE	0.707708	1	-0.00222004	-0.000367683	8.9338e-06	2.5082e-12	6.55167	-0.00539328
ck17-1294	R	WNT9A	FZD9_LRP6	secreted	TRUE	FALSE	FALSE	FALSE	TRUE	0.009	0.0445119	2.36208	TRUE	0.00700701	0.0219473	0.0148291	-0.00194208	5.04126e-05	1.41531e-11	6.55169	0.0143487
ck17-208	NR	WNT9B	FZD8_LRP5	secreted	FALSE	FALSE	FALSE	TRUE	FALSE	0.311	0.637309	-0.207843	FALSE	0.352352	0.654241	-0.000781625	-2.61279e-05	1.32128e-05	3.70689e-12	6.55199	-0.00144689
ck17-19	NR	WNT6	FZD9_LRP5	secreted	FALSE	FALSE	FALSE	TRUE	FALSE	0.254	0.426448	0.613009	FALSE	0.201201	0.335409	0.00233736	-4.39164e-05	1.50899e-05	4.23272e-12	6.55207	0.00527777
ck17-19	NR	WNT16	FZD8_LRP6	secreted	FALSE	TRUE	FALSE	FALSE	FALSE	0.019	0.0608809	2.44777	TRUE	0.012012	0.0286018	0.0094259	-8.40657e-05	1.50944e-05	4.23272e-12	6.5522	0.00534805
ck17-1592	R	SEMA3B	NRP2_PLXNA2	secreted	TRUE	FALSE	FALSE	FALSE	TRUE	0.001	0.00398241	4.26498	TRUE	0.002002	0.00552719	0.0244825	-0.0127852	7.63538e-05	2.14088e-11	6.55224	0.0121873
ck17-19	NR	ANGPT1	TEK	secreted	FALSE	FALSE	FALSE	TRUE	FALSE	0.227	0.393397	0.742582	FALSE	0.182182	0.30812	0.00245276	-0.000432635	1.50981e-05	4.23272e-12	6.5523	0.0138766
ck17-21	NR	WNT16	FZD8_LRP5	secreted	FALSE	FALSE	FALSE	TRUE	FALSE	0.42	0.724124	-0.454191	FALSE	0.796797	1	-0.00107557	-6.83212e-08	5.6072e-06	1.57146e-12	6.55244	-0.00135923
ck17-12e6	NR	GDF6	BMPR1B_ACVR2B	secreted	FALSE	FALSE	FALSE	TRUE	FALSE	0.614	0.92578	-0.660378	FALSE	0.94995	1	-0.00210615	0.000236082	1.25798e-05	3.52442e-12	6.55259	-0.00208043
ck17-208	NR	WNT10B	FZD3_LRP5	secreted	FALSE	FALSE	FALSE	TRUE	FALSE	0.197	0.464448	0.567993	FALSE	0.206206	0.440367	0.00209324	2.71773e-05	1.32312e-05	3.70689e-12	6.55259	0.00089624
ck17-19	NR	PENK	OPRL1	secreted	FALSE	FALSE	FALSE	TRUE	FALSE	0.181	0.32921	0.852094	FALSE	0.155155	0.268415	0.00364552	0.000333226	1.51107e-05	4.23272e-12	6.55266	-0.0043246
ck17-1592	R	IL17C	IL17RA_IL17RE	secreted	FALSE	FALSE	FALSE	TRUE	FALSE	0.079	0.140376	1.50771	FALSE	0.417417	0.549542	0.00245769	-0.0107284	7.64885e-05	2.14088e-11	6.553	0.00892034
ck17-208	NR	SLURP2	CHRNA7	secreted	FALSE	FALSE	FALSE	TRUE	FALSE	0.627	0.941793	-0.523396	FALSE	0.660661	0.998832	-0.00170652	0.000198294	1.32447e-05	3.70689e-12	6.55303	0.000673634
ck17-5	R	NPPB	NPR1	secreted	FALSE	FALSE	FALSE	TRUE	FALSE	0.51	0.769829	-0.0896225	FALSE	0.558559	0.836601	-0.00214538	-0.00172913	2.15707e-05	6.03478e-12	6.5532	0.0266578
ck17-1294	R	WNT7A	FZD2_LRP5	secreted	FALSE	FALSE	FALSE	TRUE	FALSE	0.257	0.490789	0.579324	FALSE	0.465465	0.713002	-1.56381e-05	-0.00413759	5.06248e-05	1.41531e-11	6.55351	0.0152911
ck17-7	NR	FGF19	FGFR4	secreted	FALSE	FALSE	FALSE	TRUE	FALSE	0.239	0.519832	0.636436	FALSE	0.234234	0.479419	0.00203498	0.000124557	9.0105e-06	2.5082e-12	6.55539	0.0976613
ck17-208	NR	POMC	MC5R	secreted	FALSE	FALSE	FALSE	TRUE	FALSE	0.825	1	-0.681951	FALSE	0.848849	1	-0.00228831	0.000200541	1.33196e-05	3.70689e-12	6.55548	-0.00231005
ck17-12e6	NR	GCG	GLP1R	secreted	FALSE	FALSE	FALSE	TRUE	FALSE	0.9	1	-0.758346	FALSE	0.96997	1	-0.00261056	8.83871e-05	1.26664e-05	3.52442e-12	6.55557	-0.00255753
ck17-1592	R	WNT10A	FZD8_LRP6	secreted	TRUE	FALSE	FALSE	FALSE	TRUE	0.002	0.00707589	3.77133	TRUE	0	0	0.0269566	-0.00612415	7.69417e-05	2.14088e-11	6.55557	0.008834
ck17-5	R	GRP	GRPR	secreted	FALSE	FALSE	FALSE	TRUE	FALSE	0.115	0.276198	1.20699	FALSE	0.133133	0.269292	0.00608323	0.000460416	2.1702e-05	6.03478e-12	6.55584	0.0224834
ck17-1294	R	WNT16	FZD2_LRP5	secreted	FALSE	FALSE	FALSE	TRUE	FALSE	0.2	0.418651	0.869825	FALSE	0.152152	0.310864	0.00737605	0.00116925	5.09182e-05	1.41531e-11	6.55602	0.0014943
ck17-19	NR	IL37	IL18R1_IL18RAP	secreted	FALSE	FALSE	FALSE	TRUE	FALSE	0.446	0.645222	-0.118251	FALSE	0.503504	0.695884	-0.00051842	-5.69407e-05	1.52297e-05	4.23272e-12	6.55607	-0.00421818
ck17-208	NR	NMS	NMUR1	secreted	FALSE	FALSE	FALSE	TRUE	FALSE	0.191	0.454717	0.0814398	FALSE	0.205205	0.439511	0.000470841	0.000173369	1.33419e-05	3.70689e-12	6.55621	-0.00143007
ck17-7	NR	PDYN	OPRD1	secreted	FALSE	FALSE	FALSE	TRUE	FALSE	0.637	0.940851	-0.333883	FALSE	0.883884	1	-0.00100875	-5.56168e-06	9.02779e-06	2.5082e-12	6.55622	-0.00103747
ck17-19	NR	UCN2	CRHR2	secreted	FALSE	FALSE	FALSE	TRUE	FALSE	0.784	0.922881	-0.791475	FALSE	0.797798	0.958118	-0.0029414	0.000148279	1.52389e-05	4.23272e-12	6.55633	-0.0187708
ck17-1294	R	WNT6	FZD2_LRP5	secreted	FALSE	FALSE	FALSE	TRUE	FALSE	0.614	0.847295	-0.329671	FALSE	0.60961	0.855317	-0.00155685	0.000796498	5.09579e-05	1.41531e-11	6.55636	-0.00671881
ck17-208	NR	CNTF	CNTFR_LIFR_IL6ST	secreted	FALSE	FALSE	FALSE	TRUE	FALSE	0.304	0.629159	0.0978714	FALSE	0.29029	0.569311	0.000496059	0.000138399	1.33545e-05	3.70689e-12	6.55662	-0.00312388
ck17-12e6	NR	PROK1	PROKR2	secreted	FALSE	FALSE	FALSE	TRUE	FALSE	0.838	1	-0.613557	FALSE	0.917918	1	-0.00211692	6.9462e-05	1.26982e-05	3.52442e-12	6.55665	-0.0022133
ck17-12e6	NR	POMC	OPRL1	secreted	FALSE	FALSE	FALSE	TRUE	FALSE	0.305	0.622411	0.478983	FALSE	0.18018	0.407417	0.00127702	-0.000429861	1.26989e-05	3.52442e-12	6.55668	-0.0151919
ck17-5	R	WNT10B	FZD8_LRP5	secreted	FALSE	TRUE	FALSE	FALSE	FALSE	0.016	0.0551111	2.26252	TRUE	0.00800801	0.0213589	0.0109549	0.000402863	2.17516e-05	6.03478e-12	6.55683	0.0116446
ck17-208	NR	WNT2	FZD9_LRP6	secreted	FALSE	FALSE	FALSE	TRUE	FALSE	0.853	1	-0.942409	FALSE	0.858859	1	-0.00361251	-0.000166855	1.33679e-05	3.70689e-12	6.55705	-0.00361504
ck17-1592	R	WNT3	FZD6_LRP6	secreted	TRUE	FALSE	FALSE	FALSE	TRUE	0.001	0.00398241	4.61202	TRUE	0.011011	0.0258329	0.0230429	-0.0174842	7.7216e-05	2.14088e-11	6.55712	0.0227646
ck17-5	R	PYY	NPY1R	secreted	FALSE	FALSE	FALSE	TRUE	FALSE	0.607	0.861847	-0.527807	FALSE	0.621622	0.901417	-0.00313659	-0.000673707	2.1774e-05	6.03478e-12	6.55728	-0.00508615
ck17-1592	R	HBEGF	ERBB2_ERBB4	secreted	FALSE	FALSE	FALSE	TRUE	FALSE	0.16	0.252841	0.950401	FALSE	0.0590591	0.113214	0.00651564	-0.00184025	7.72988e-05	2.14088e-11	6.55758	0.0302999
ck17-1294	R	CD40LG	ITGAM_ITGB2	secreted	FALSE	FALSE	FALSE	TRUE	FALSE	0.099	0.25932	1.32962	FALSE	0.0640641	0.155554	0.0103011	0.00079509	5.11146e-05	1.41531e-11	6.55769	0.044468
ck17-12e6	NR	CCL14	ACKR2	secreted	FALSE	FALSE	FALSE	TRUE	FALSE	0.808	1	-0.86475	FALSE	0.891892	1	-0.00444007	-0.00135363	1.27389e-05	3.52442e-12	6.55805	0.00568885
ck17-208	NR	WNT3	LRP5	secreted	FALSE	FALSE	FALSE	TRUE	FALSE	0.159	0.398046	1.03308	FALSE	0.136136	0.325881	0.00400225	0.000220763	1.33986e-05	3.70689e-12	6.55805	0.00311629
ck17-208	NR	CLCF1	CNTFR_LIFR_IL6ST	secreted	FALSE	FALSE	FALSE	TRUE	FALSE	0.956	1	-1.47148	FALSE	0.965966	1	-0.00522747	0.000159728	1.34034e-05	3.70689e-12	6.55821	-0.00928305
ck17-7	NR	INHBE	ACVR1C_ACVR2A	secreted	FALSE	FALSE	FALSE	TRUE	FALSE	0.363	0.674034	0.183067	FALSE	0.368368	0.674028	0.000463608	-8.78507e-05	9.07414e-06	2.5082e-12	6.55844	-0.000953066
ck17-1592	R	GDF15	TGFBR2	secreted	FALSE	FALSE	FALSE	TRUE	FALSE	0.809	0.871104	-0.865729	FALSE	0.987988	1	-0.016835	-0.0092159	7.74543e-05	2.14088e-11	6.55845	-0.0173555
ck17-1294	R	WNT3	FZD6_LRP6	secreted	FALSE	FALSE	FALSE	TRUE	FALSE	0.261	0.491988	0.656066	FALSE	0.545546	0.801143	0.000665293	-0.00402945	5.12069e-05	1.41531e-11	6.55848	0.0346067
ck17-1294	R	CCL11	ACKR2	secreted	FALSE	FALSE	FALSE	TRUE	FALSE	0.229	0.451501	0.745262	FALSE	0.19019	0.366653	0.00542415	8.96438e-05	5.12356e-05	1.41531e-11	6.55872	-0.00902432
ck17-12e6	NR	WNT2	FZD8_LRP6	secreted	FALSE	FALSE	FALSE	TRUE	FALSE	0.308	0.625448	0.443509	FALSE	0.27027	0.54875	0.00143073	-0.000153889	1.27658e-05	3.52442e-12	6.55896	0.000557041
ck17-5	R	WNT1	FZD4_LRP5	secreted	FALSE	FALSE	FALSE	TRUE	FALSE	0.295	0.5487	0.538293	FALSE	0.212212	0.39652	0.00295211	0.000433932	2.18844e-05	6.03478e-12	6.55947	-0.0219855
ck17-12e6	NR	VIP	VIPR2	secreted	FALSE	FALSE	FALSE	TRUE	FALSE	0.094	0.265932	1.40748	FALSE	0.0650651	0.177074	0.00527025	0.000238064	1.27829e-05	3.52442e-12	6.55954	-0.00697225
ck17-208	NR	WNT5A	FZD3	secreted	FALSE	FALSE	FALSE	TRUE	FALSE	0.963	1	-1.56474	FALSE	0.985986	1	-0.0056195	0.000119549	1.34522e-05	3.70689e-12	6.55979	0.00628714
ck17-1592	R	CXCL1	ACKR1	secreted	FALSE	FALSE	FALSE	TRUE	FALSE	0.654	0.739365	-0.585052	FALSE	0.772773	0.862064	-0.00578199	-0.000623439	7.77439e-05	2.14088e-11	6.56007	-0.0179733
ck17-19	NR	WNT10B	FZD9_LRP6	secreted	FALSE	FALSE	FALSE	TRUE	FALSE	0.416	0.615418	-0.0296325	FALSE	0.459459	0.648649	0.000122139	0.000238344	1.53787e-05	4.23272e-12	6.5603	-0.00346618
ck17-12e6	NR	RLN1	RXFP2	secreted	FALSE	FALSE	FALSE	TRUE	FALSE	0.304	0.621904	0.368077	FALSE	0.253253	0.525045	0.00155081	0.000233584	1.28068e-05	3.52442e-12	6.56035	0.1926
ck17-19	NR	WNT9B	FZD9_LRP5	secreted	FALSE	FALSE	FALSE	TRUE	FALSE	0.254	0.426448	0.436257	FALSE	0.341341	0.515078	0.00173728	2.63161e-05	1.53815e-05	4.23272e-12	6.56038	-0.0034278
ck17-208	NR	NMS	NMUR2	secreted	FALSE	FALSE	FALSE	TRUE	FALSE	0.828	1	-0.369272	FALSE	0.499499	0.832499	-0.00119301	0.000162442	1.34733e-05	3.70689e-12	6.56046	-0.00118026
ck17-19	NR	AGT	AGTR1	secreted	FALSE	TRUE	FALSE	FALSE	FALSE	0.031	0.0903017	2.05038	TRUE	0.02002	0.0449114	0.00810202	5.88755e-05	1.53881e-05	4.23272e-12	6.56057	0.0084317
ck17-1294	R	WNT2B	FZD9_LRP5	secreted	FALSE	TRUE	FALSE	FALSE	FALSE	0.013	0.0594577	2.43629	TRUE	0	0	0.0172582	-0.000219145	5.1463e-05	1.41531e-11	6.56064	0.00841294
ck17-12e6	NR	WNT6	FZD8_LRP6	secreted	FALSE	FALSE	FALSE	TRUE	FALSE	0.577	0.895811	-0.360139	FALSE	0.54955	0.876238	-0.00115684	0.000132424	1.28157e-05	3.52442e-12	6.56066	-0.00364305
ck17-12e6	NR	GCG	GCGR	secreted	FALSE	FALSE	FALSE	TRUE	FALSE	0.555	0.878971	-0.287791	FALSE	0.568569	0.895455	-0.00113398	-0.00010362	1.28181e-05	3.52442e-12	6.56074	-0.00566628
ck17-1294	R	WNT3	FZD2_LRP5	secreted	FALSE	FALSE	FALSE	TRUE	FALSE	0.391	0.631749	0.235086	FALSE	0.638639	0.881729	-0.0028713	-0.00455903	5.15412e-05	1.41531e-11	6.5613	-0.0230193
ck17-1592	R	WNT5A	FZD1	secreted	TRUE	FALSE	FALSE	FALSE	TRUE	0.006	0.0174176	2.6101	TRUE	0.011011	0.0258329	0.0117412	-0.0113053	7.79643e-05	2.14088e-11	6.5613	-0.0302039
ck17-208	NR	WNT10B	FZD8_LRP5	secreted	FALSE	FALSE	FALSE	TRUE	FALSE	0.526	0.860137	-0.360685	FALSE	0.49049	0.822161	-0.0011505	0.000174864	1.35026e-05	3.70689e-12	6.56141	-0.00206947
ck17-19	NR	WNT10B	FZD8_LRP5	secreted	FALSE	FALSE	FALSE	TRUE	FALSE	0.156	0.299663	1.04698	FALSE	0.167167	0.286248	0.00434036	0.000229104	1.54196e-05	4.23272e-12	6.56145	-0.010297
ck17-1294	R	WNT3A	FZD9_LRP5	secreted	FALSE	TRUE	FALSE	FALSE	FALSE	0.068	0.202888	1.58769	TRUE	0.011011	0.033489	0.0113802	-2.53539e-05	5.16062e-05	1.41531e-11	6.56185	0.0517331
ck17-7	NR	BMP10	ACVRL1_BMPR2	secreted	FALSE	FALSE	TRUE	FALSE	TRUE	0.002	0.0143306	4.71943	FALSE	0.955956	1	-0.00842594	-0.0227069	9.15666e-06	2.5082e-12	6.56238	0.00302755
ck17-12e6	NR	WNT16	FZD3_LRP5	secreted	FALSE	FALSE	FALSE	TRUE	FALSE	0.676	0.972007	-0.587048	FALSE	0.668669	0.992037	-0.00219338	-8.74415e-05	1.28689e-05	3.52442e-12	6.56246	-0.00420569
ck17-12e6	NR	CNTF	CNTFR_LIFR_IL6ST	secreted	FALSE	FALSE	FALSE	TRUE	FALSE	0.37	0.707919	0.186359	FALSE	0.351351	0.658932	0.000966929	0.000298297	1.28727e-05	3.52442e-12	6.56258	-0.00463207
ck17-12e6	NR	WNT10B	FZD3_LRP5	secreted	FALSE	FALSE	FALSE	TRUE	FALSE	0.344	0.671368	0.296453	FALSE	0.57958	0.906814	-0.00145477	-0.00251854	1.2876e-05	3.52442e-12	6.56269	0.00326455
ck17-1294	R	WNT10B	FZD6_LRP6	secreted	FALSE	FALSE	FALSE	TRUE	FALSE	0.077	0.21942	1.46385	FALSE	0.028028	0.0771033	0.0123314	0.00179842	5.17739e-05	1.41531e-11	6.56326	0.0383559
ck17-12e6	NR	OXT	OXTR	secreted	FALSE	FALSE	FALSE	TRUE	FALSE	0.02	0.0773364	2.23469	FALSE	0.039039	0.115052	0.00804175	1.61104e-05	1.2898e-05	3.52442e-12	6.56344	-0.00963169
ck17-1294	R	LTA	TNFRSF14	secreted	TRUE	FALSE	FALSE	FALSE	TRUE	0.004	0.0234378	2.63043	TRUE	0.002002	0.0070866	0.0195405	0.000607852	5.18044e-05	1.41531e-11	6.56352	0.0179268
ck17-1592	R	WNT3A	LRP6	secreted	FALSE	FALSE	TRUE	FALSE	TRUE	0.004	0.0124558	3.54724	FALSE	0.0660661	0.124548	0.0110185	-0.0203843	7.83707e-05	2.14088e-11	6.56356	0.10832
ck17-7	NR	POMC	MC3R	secreted	FALSE	FALSE	FALSE	TRUE	FALSE	0.772	1	-0.816221	FALSE	0.754755	1	-0.00253571	-6.23651e-05	9.18235e-06	2.5082e-12	6.56359	-0.00668901
ck17-19	NR	CXCL5	CXCR1	secreted	FALSE	FALSE	FALSE	TRUE	FALSE	0.326	0.517886	0.354451	FALSE	0.317317	0.489076	0.00109513	-0.000300181	1.54963e-05	4.23272e-12	6.56361	-0.0114031
ck17-208	NR	CCL27	CCR2	secreted	FALSE	FALSE	FALSE	TRUE	FALSE	0.581	0.912386	-0.365708	FALSE	0.500501	0.83322	-0.00171683	-0.000369488	1.35734e-05	3.70689e-12	6.56368	-0.00746646
ck17-208	NR	WNT3A	FZD4_LRP6	secreted	FALSE	FALSE	FALSE	TRUE	FALSE	0.85	1	-1.02494	FALSE	0.914915	1	-0.00434402	-0.000567234	1.35783e-05	3.70689e-12	6.56384	-0.00167326
ck17-208	NR	CCL3L1	ACKR2	secreted	FALSE	FALSE	FALSE	TRUE	FALSE	0.969	1	-1.28032	FALSE	0.972973	1	-0.00491191	-0.000192147	1.35896e-05	3.70689e-12	6.5642	-0.00459457
ck17-19	NR	WNT16	FZD3_LRP5	secreted	FALSE	FALSE	FALSE	TRUE	FALSE	0.534	0.723856	-0.23913	FALSE	0.530531	0.720074	-0.000883809	5.84395e-05	1.55262e-05	4.23272e-12	6.56444	0.0245455
ck17-12e6	NR	WNT10B	FZD8_LRP5	secreted	FALSE	FALSE	FALSE	TRUE	FALSE	0.141	0.361231	0.967628	FALSE	0.219219	0.472056	0.003028	-0.000452498	1.2938e-05	3.52442e-12	6.56478	-0.00638237
ck17-5	R	WNT16	FZD8_LRP6	secreted	FALSE	FALSE	FALSE	TRUE	FALSE	0.397	0.661272	0.252243	FALSE	0.238238	0.432254	0.00376945	0.00258203	2.21599e-05	6.03478e-12	6.56491	-0.0137205
ck17-7	NR	FGF4	FGFR4	secreted	FALSE	FALSE	FALSE	TRUE	FALSE	0.797	1	-0.873686	FALSE	0.806807	1	-0.00270524	-5.337e-05	9.21282e-06	2.5082e-12	6.56503	-0.00421737
ck17-1592	R	GDF6	BMPR1B_BMPR2	secreted	TRUE	FALSE	FALSE	FALSE	TRUE	0.013	0.0329153	2.7126	TRUE	0.004004	0.0104735	0.0313255	0.00726156	7.86979e-05	2.14088e-11	6.56537	0.0418164
ck17-208	NR	CCL11	ACKR2	secreted	FALSE	FALSE	FALSE	TRUE	FALSE	0.046	0.167137	1.88093	FALSE	0.0620621	0.172199	0.00682434	-0.000119788	1.36299e-05	3.70689e-12	6.56548	-0.00552783
ck17-5	R	CCL28	CCR3	secreted	FALSE	FALSE	FALSE	TRUE	FALSE	0.208	0.426706	0.840235	FALSE	0.195195	0.371706	0.00391784	-4.08394e-05	2.21973e-05	6.03478e-12	6.56564	-0.00342124
ck17-7	NR	GCG	GLP2R	secreted	FALSE	FALSE	FALSE	TRUE	FALSE	0.089	0.272678	1.29483	FALSE	0.028028	0.0901618	0.00405086	0.000117867	9.2261e-06	2.5082e-12	6.56566	0.0203809
ck17-208	NR	FGF9	FGFR4	secreted	FALSE	FALSE	FALSE	TRUE	FALSE	0.35	0.679028	-0.182771	FALSE	0.385385	0.691899	-0.000581071	9.3853e-05	1.36362e-05	3.70689e-12	6.56569	-0.00136483
ck17-1294	R	SEMA3G	NRP2_PLXNA2	secreted	FALSE	FALSE	FALSE	TRUE	FALSE	0.658	0.88073	-0.391307	FALSE	0.78979	1	-0.00423504	-0.0014112	5.20769e-05	1.41531e-11	6.56579	-0.0287926
ck17-12e6	NR	VEGFC	FLT4_KDR	secreted	FALSE	FALSE	FALSE	TRUE	FALSE	0.132	0.345665	1.1367	FALSE	0.0750751	0.198812	0.00432292	0.000228728	1.29731e-05	3.52442e-12	6.56596	0.00867197
ck17-12e6	NR	INSL5	RXFP2	secreted	FALSE	FALSE	FALSE	TRUE	FALSE	0.061	0.192295	1.87016	FALSE	0.045045	0.130905	0.00718611	0.000449701	1.29748e-05	3.52442e-12	6.56601	-0.00258077
ck17-1294	R	SLURP2	CHRNA5	secreted	FALSE	FALSE	FALSE	TRUE	FALSE	0.834	1	-0.962541	FALSE	0.983984	1	-0.00768017	-0.000728071	5.21667e-05	1.41531e-11	6.56654	0.0440963
ck17-5	R	WNT11	FZD8	secreted	TRUE	FALSE	FALSE	FALSE	TRUE	0.004	0.0164118	2.45426	TRUE	0.00600601	0.016541	0.0102279	-0.00134724	2.22439e-05	6.03478e-12	6.56655	0.0477316
ck17-12e6	NR	GHRH	GHRHR	secreted	FALSE	FALSE	FALSE	TRUE	FALSE	0.045	0.151065	2.26286	FALSE	0.029029	0.0888416	0.00858421	0.000426859	1.29952e-05	3.52442e-12	6.56669	-0.00161004
ck17-1294	R	WNT8B	FZD1_LRP6	secreted	FALSE	FALSE	FALSE	TRUE	FALSE	0.292	0.52596	0.609067	FALSE	0.259259	0.46108	0.00509583	0.000695853	5.2188e-05	1.41531e-11	6.56672	-0.00908364
ck17-208	NR	CCL25	ACKR4	secreted	FALSE	FALSE	FALSE	TRUE	FALSE	0.494	0.832812	-0.415049	FALSE	0.632633	0.973537	-0.00147768	5.70743e-05	1.36735e-05	3.70689e-12	6.56687	-0.00145819
ck17-21	NR	GDF6	BMPR1A_ACVR2A	secreted	FALSE	FALSE	FALSE	TRUE	FALSE	0.776	0.971262	-0.7512	FALSE	0.872873	1	-0.00287501	-0.00106639	5.79675e-06	1.57146e-12	6.56688	-0.00317842
ck17-19	NR	GDF5	BMPR1B_ACVR2B	secreted	FALSE	FALSE	FALSE	TRUE	FALSE	0.2	0.35772	0.867623	FALSE	0.228228	0.369466	0.00333467	-9.50455e-05	1.56263e-05	4.23272e-12	6.56724	-0.00607433
ck17-21	NR	IL37	IL18R1_IL18RAP	secreted	FALSE	FALSE	FALSE	TRUE	FALSE	0.312	0.608189	0.174229	FALSE	0.365365	0.665446	1.50745e-05	-0.000404597	5.80204e-06	1.57146e-12	6.56728	-0.00246417
ck17-208	NR	INHA_INHBB	ACVR2B	secreted	FALSE	FALSE	FALSE	TRUE	FALSE	0.11	0.30762	1.2682	FALSE	0.0970971	0.243574	0.00470834	1.57212e-05	1.36917e-05	3.70689e-12	6.56745	0.00312638
ck17-5	R	WNT9B	FZD8_LRP6	secreted	FALSE	FALSE	FALSE	TRUE	FALSE	0.062	0.170704	1.58215	FALSE	0.03003	0.0728562	0.00804229	0.000572216	2.22924e-05	6.03478e-12	6.56749	0.010009
ck17-5	R	CCL11	CCR3	secreted	FALSE	TRUE	FALSE	FALSE	FALSE	0.021	0.070308	2.53789	TRUE	0.003003	0.00857783	0.0125151	0.00053151	2.22961e-05	6.03478e-12	6.56757	0.0679459
ck17-5	R	IAPP	CALCR	secreted	FALSE	FALSE	FALSE	TRUE	FALSE	0.852	1	-1.18365	FALSE	0.890891	1	-0.00439094	0.00119917	2.23044e-05	6.03478e-12	6.56773	-0.00450878
ck17-1294	R	WNT8B	FZD2_LRP6	secreted	FALSE	FALSE	FALSE	TRUE	FALSE	0.335	0.577054	0.418494	FALSE	0.322322	0.543618	0.00392041	0.000893553	5.23126e-05	1.41531e-11	6.56775	-0.0272504
ck17-19	NR	WNT10B	FZD8_LRP6	secreted	FALSE	FALSE	FALSE	TRUE	FALSE	0.653	0.826848	-0.44994	FALSE	0.677678	0.859432	-0.00163577	0.000144401	1.56536e-05	4.23272e-12	6.56799	-0.00843821
ck17-19	NR	CCL22	ACKR2	secreted	FALSE	FALSE	FALSE	TRUE	FALSE	0.833	0.943941	-0.958167	FALSE	0.87988	1	-0.00428293	-0.000491458	1.56579e-05	4.23272e-12	6.56811	-0.018952
ck17-12e6	NR	WNT2	FZD8_LRP5	secreted	FALSE	FALSE	FALSE	TRUE	FALSE	0.862	1	-1.12155	FALSE	0.901902	1	-0.00416309	-0.000112259	1.30453e-05	3.52442e-12	6.56837	0.00506311
ck17-12e6	NR	GAL	GALR2	secreted	FALSE	FALSE	FALSE	TRUE	FALSE	0.547	0.870384	-0.323159	FALSE	0.600601	0.929263	-0.00175936	-0.000591504	1.30601e-05	3.52442e-12	6.56886	-0.00483436
ck17-12e6	NR	GDF5	BMPR1B_BMPR2	secreted	FALSE	FALSE	FALSE	TRUE	FALSE	0.235	0.52915	0.583749	FALSE	0.28028	0.562243	0.00196389	-0.000145809	1.30614e-05	3.52442e-12	6.5689	-0.00519834
ck17-1592	R	WNT9B	FZD6_LRP6	secreted	FALSE	FALSE	FALSE	TRUE	FALSE	0.954	0.974913	-1.84057	FALSE	0.747748	0.841216	-0.00746127	0.00893522	7.93587e-05	2.14088e-11	6.569	-0.0153503
ck17-1592	R	IGF1	ITGAV_ITGB3	secreted	TRUE	FALSE	FALSE	FALSE	TRUE	0.011	0.0287232	2.30776	TRUE	0.001001	0.0029205	0.0324084	0.0118488	7.93685e-05	2.14088e-11	6.56906	0.0582429
ck17-1294	R	IL11	IL11RA_IL6ST	secreted	FALSE	FALSE	FALSE	TRUE	FALSE	0.476	0.727971	0.0581642	FALSE	0.474474	0.724535	-0.000532459	-0.000953784	5.24714e-05	1.41531e-11	6.56907	-0.0183647
ck17-25	R	PDYN	OPRL1	secreted	FALSE	FALSE	FALSE	TRUE	FALSE	0.124	0.348015	1.23169	FALSE	0.135135	0.311293	0.00350116	-0.000158644	8.82899e-06	2.38107e-12	6.56914	-0.00311096
ck17-7	NR	WNT8B	FZD4_LRP5	secreted	FALSE	FALSE	FALSE	TRUE	FALSE	0.282	0.572702	0.485526	FALSE	0.523524	0.859766	-0.00138651	-0.00286778	9.3077e-06	2.5082e-12	6.56948	0.00510972
ck17-1294	R	WNT1	FZD2_LRP6	secreted	FALSE	FALSE	FALSE	TRUE	FALSE	0.347	0.58869	0.404051	FALSE	0.288288	0.500586	0.00363831	0.000709996	5.25247e-05	1.41531e-11	6.56951	0.0142502
ck17-5	R	WNT6	FZD3_LRP6	secreted	TRUE	FALSE	FALSE	FALSE	TRUE	0.009	0.0333319	2.87057	TRUE	0.002002	0.00584695	0.01418	0.000586083	2.2426e-05	6.03478e-12	6.57009	0.128241
ck17-1294	R	LTA	TNFRSF1A	secreted	FALSE	FALSE	FALSE	TRUE	FALSE	0.103	0.266449	1.27758	FALSE	0.0690691	0.165518	0.0102645	0.000998901	5.25981e-05	1.41531e-11	6.57012	-0.0132525
ck17-208	NR	NPFF	NPFFR2	secreted	FALSE	FALSE	FALSE	TRUE	FALSE	0.753	1	-0.767754	FALSE	0.733734	1	-0.00309334	-0.000242981	1.37833e-05	3.70689e-12	6.57034	-0.00750405
ck17-208	NR	GAL	GALR1	secreted	FALSE	FALSE	FALSE	TRUE	FALSE	0.717	1	-0.678978	FALSE	0.68969	1	-0.00221894	0.000302011	1.37854e-05	3.70689e-12	6.57041	-0.00261241
ck17-5	R	WNT1	FZD3_LRP6	secreted	FALSE	FALSE	FALSE	TRUE	FALSE	0.444	0.709214	0.0925203	FALSE	0.438438	0.699433	0.000831844	0.000393464	2.24506e-05	6.03478e-12	6.57057	-0.0134884
ck17-5	R	WNT8B	FZD3_LRP6	secreted	FALSE	FALSE	FALSE	TRUE	FALSE	0.626	0.879869	-0.392485	FALSE	0.622623	0.901417	-0.00174316	0.000117301	2.24695e-05	6.03478e-12	6.57093	0.0484753
ck17-1294	R	WNT5B	FZD8	secreted	FALSE	FALSE	FALSE	TRUE	FALSE	0.261	0.491988	0.676964	FALSE	0.0820821	0.193545	0.00466486	-0.000249525	5.26997e-05	1.41531e-11	6.57096	0.00129134
ck17-1592	R	WNT3	LRP5	secreted	TRUE	FALSE	FALSE	FALSE	TRUE	0.001	0.00398241	4.16087	TRUE	0	0	0.0298629	-0.0072917	7.97366e-05	2.14088e-11	6.57107	0.0270217
ck17-1294	R	WNT16	FZD2_LRP6	secreted	FALSE	FALSE	FALSE	TRUE	FALSE	0.169	0.373592	0.937464	FALSE	0.15015	0.30763	0.00779977	0.000991078	5.27494e-05	1.41531e-11	6.57137	-0.00115216
ck17-208	NR	NGF	NTRK1	secreted	FALSE	FALSE	FALSE	TRUE	FALSE	0.491	0.831845	-0.181944	FALSE	0.534535	0.873988	-0.000508764	0.000167619	1.382e-05	3.70689e-12	6.5715	-0.0066262
ck17-208	NR	BMP8B	BMPR1A_ACVR2A	secreted	FALSE	FALSE	FALSE	TRUE	FALSE	0.386	0.712804	0.00724921	FALSE	0.366366	0.665089	0.000453616	0.000426655	1.38321e-05	3.70689e-12	6.57188	-0.00528256
ck17-19	NR	TSLP	IL7R_CRLF2	secreted	FALSE	FALSE	FALSE	TRUE	FALSE	0.1	0.217316	1.3768	FALSE	0.123123	0.225378	0.00541703	-5.49996e-05	1.57962e-05	4.23272e-12	6.57193	-0.00334083
ck17-208	NR	WNT9A	FZD9_LRP6	secreted	FALSE	FALSE	FALSE	TRUE	FALSE	0.315	0.640999	0.120774	FALSE	0.347347	0.648234	0.000277127	-0.000172131	1.38372e-05	3.70689e-12	6.57204	-0.00438016
ck17-1294	R	GDF6	BMPR1A_BMPR2	secreted	FALSE	FALSE	FALSE	TRUE	FALSE	0.449	0.696905	0.0743939	FALSE	0.358358	0.585571	0.00126743	0.000726675	5.2836e-05	1.41531e-11	6.57208	-0.00271991
ck17-19	NR	EDA	EDAR	secreted	FALSE	FALSE	FALSE	TRUE	FALSE	0.072	0.168373	1.51698	FALSE	0.048048	0.0996552	0.00622758	0.000196399	1.58069e-05	4.23272e-12	6.57223	0.0128657
ck17-1592	R	GDF6	BMPR1B_ACVR2B	secreted	FALSE	FALSE	FALSE	TRUE	FALSE	0.091	0.157979	1.53094	FALSE	0.034034	0.0705022	0.0183302	0.00463722	7.99978e-05	2.14088e-11	6.57249	-0.00526575
ck17-208	NR	GDF6	BMPR1A_ACVR2A	secreted	FALSE	FALSE	FALSE	TRUE	FALSE	0.134	0.357579	0.650713	FALSE	0.119119	0.290849	0.00253402	0.000111181	1.38634e-05	3.70689e-12	6.57286	-0.00222435
ck17-1592	R	WNT5A	FZD5	secreted	TRUE	FALSE	FALSE	FALSE	TRUE	0.005	0.0149528	2.57504	TRUE	0.002002	0.00552719	0.016893	-0.00615107	8.00849e-05	2.14088e-11	6.57296	0.00435002
ck17-19	NR	NPPC	NPR2	secreted	FALSE	FALSE	FALSE	TRUE	FALSE	0.935	1	-1.48969	FALSE	0.953954	1	-0.00626521	-0.000337029	1.58362e-05	4.23272e-12	6.57303	-0.00570286
ck17-1294	R	IL36RN	IL1RL2_IL1RAP	secreted	TRUE	FALSE	FALSE	FALSE	TRUE	0.001	0.00806077	3.47107	TRUE	0	0	0.0243219	-0.000956261	5.30354e-05	1.41531e-11	6.57371	0.0514336
ck17-1294	R	GDF11	ACVR1B_ACVR2B	secreted	FALSE	FALSE	FALSE	TRUE	FALSE	0.023	0.0924435	1.94565	FALSE	0.029029	0.0794109	0.0126545	-0.00151705	5.30525e-05	1.41531e-11	6.57385	0.0243677
ck17-12e6	NR	PENK	OPRD1	secreted	FALSE	FALSE	FALSE	TRUE	FALSE	0.911	1	-0.437247	FALSE	0.872873	1	-0.00172839	-0.000138732	1.32176e-05	3.52442e-12	6.57406	-0.00174858
ck17-5	R	CXCL3	CXCR1	secreted	FALSE	FALSE	FALSE	TRUE	FALSE	0.257	0.495072	0.618922	FALSE	0.304304	0.526693	0.00142029	-0.00152441	2.26365e-05	6.03478e-12	6.57415	-0.0114727
ck17-19	NR	CCL14	ACKR2	secreted	FALSE	FALSE	FALSE	TRUE	FALSE	0.835	0.945496	-0.950964	FALSE	0.896897	1	-0.00435529	-0.000565452	1.58823e-05	4.23272e-12	6.57429	0.00578866
ck17-1294	R	WNT10B	FZD1_LRP6	secreted	FALSE	FALSE	FALSE	TRUE	FALSE	0.381	0.620401	0.316147	FALSE	0.319319	0.539793	0.00371081	0.00140621	5.31391e-05	1.41531e-11	6.57456	-0.00442662
ck17-7	NR	NODAL	ACVR1C_ACVR2B	secreted	FALSE	FALSE	FALSE	TRUE	FALSE	0.569	0.877702	-0.435688	FALSE	0.596597	0.931209	-0.0013644	-2.73167e-05	9.41824e-06	2.5082e-12	6.57461	-0.00280395
ck17-1592	R	BMP5	ACVR1_ACVR2A	secreted	FALSE	FALSE	FALSE	TRUE	FALSE	0.66	0.741915	-0.418367	FALSE	0.327327	0.453814	0.00538241	0.00913473	8.04423e-05	2.14088e-11	6.57489	0.0275376
ck17-1294	R	VEGFC	FLT4	secreted	FALSE	TRUE	FALSE	FALSE	FALSE	0.029	0.109899	1.899	TRUE	0.001001	0.00371331	0.0137508	-9.93978e-05	5.31942e-05	1.41531e-11	6.57501	0.0623628
ck17-208	NR	BMP7	BMPR1A_ACVR2A	secreted	FALSE	FALSE	FALSE	TRUE	FALSE	0.154	0.388197	0.434143	FALSE	0.143143	0.336605	0.00159516	-2.55671e-05	1.39365e-05	3.70689e-12	6.57514	-0.000117418
ck17-19	NR	WNT9A	FZD3_LRP6	secreted	FALSE	FALSE	FALSE	TRUE	FALSE	0.617	0.798284	-0.381021	FALSE	0.607608	0.796103	-0.00163444	-0.000114237	1.59186e-05	4.23272e-12	6.57529	-0.00516766
ck17-1592	R	WNT10B	FZD6_LRP6	secreted	TRUE	FALSE	FALSE	FALSE	TRUE	0.01	0.0264167	2.31767	TRUE	0	0	0.0425354	0.0217373	8.05273e-05	2.14088e-11	6.57535	0.0286847
ck17-208	NR	WNT3A	FZD8_LRP5	secreted	FALSE	FALSE	FALSE	TRUE	FALSE	0.136	0.360933	0.87839	FALSE	0.104104	0.259375	0.00321314	-6.68314e-05	1.39433e-05	3.70689e-12	6.57536	0.0136615
ck17-1592	R	IFNA1	IFNAR1_IFNAR2	secreted	FALSE	FALSE	FALSE	TRUE	FALSE	0.977	0.992021	-2.30711	FALSE	0.900901	0.954847	-0.0124921	0.00821229	8.05356e-05	2.14088e-11	6.5754	0.0408885
ck17-1592	R	WNT7A	FZD5_LRP5	secreted	TRUE	FALSE	FALSE	FALSE	TRUE	0.001	0.00398241	3.5459	TRUE	0	0	0.0248315	-0.00700861	8.06302e-05	2.14088e-11	6.57591	0.0321888
ck17-1294	R	FLT3LG	FLT3	secreted	FALSE	TRUE	FALSE	FALSE	FALSE	0.063	0.193918	1.56952	TRUE	0.00500501	0.0164851	0.0116351	0.000163396	5.34221e-05	1.41531e-11	6.57687	-0.0274768
ck17-208	NR	CCL27	CCR10	secreted	FALSE	FALSE	FALSE	TRUE	FALSE	0.657	0.963027	-0.536735	FALSE	0.718719	1	-0.00232193	-0.000313134	1.40073e-05	3.70689e-12	6.57734	-0.00655371
ck17-12e6	NR	AMH	AMHR2_BMPR1A	secreted	FALSE	FALSE	FALSE	TRUE	FALSE	0.636	0.938965	-0.549879	FALSE	0.638639	0.959681	-0.00172687	0.000280455	1.3326e-05	3.52442e-12	6.57761	0.0867813
ck17-208	NR	WNT10B	FZD8_LRP6	secreted	FALSE	FALSE	FALSE	TRUE	FALSE	0.272	0.583658	0.413679	FALSE	0.23023	0.477744	0.00177478	0.000225981	1.40172e-05	3.70689e-12	6.57765	-0.00271587
ck17-7	NR	CNTF	CNTFR_LIFR_IL6ST	secreted	FALSE	FALSE	TRUE	FALSE	TRUE	0.009	0.0470382	2.98565	FALSE	0.023023	0.0751388	0.00856296	-0.000633409	9.48754e-06	2.5082e-12	6.57779	-0.00635851
ck17-25	R	SEMA3A	NRP1_PLXNA4	secreted	FALSE	FALSE	FALSE	TRUE	FALSE	0.622	0.878454	-0.377986	FALSE	0.732733	0.981203	-0.00177028	-0.000635585	9.01166e-06	2.38107e-12	6.57803	-0.021265
ck17-12e6	NR	WNT11	FZD8	secreted	FALSE	FALSE	FALSE	TRUE	FALSE	0.292	0.607111	0.394645	FALSE	0.262262	0.537718	0.00157478	0.000133414	1.33393e-05	3.52442e-12	6.57805	-0.00520539
ck17-19	NR	WNT16	FZD4_LRP5	secreted	FALSE	FALSE	FALSE	TRUE	FALSE	0.34	0.535607	0.33083	FALSE	0.348348	0.523561	0.00118836	-0.000136243	1.60312e-05	4.23272e-12	6.57835	-0.0132319
ck17-1294	R	SLURP2	CHRNA3	secreted	FALSE	FALSE	FALSE	TRUE	FALSE	0.784	0.974324	-0.795239	FALSE	0.880881	1	-0.00635117	-0.000527873	5.3622e-05	1.41531e-11	6.57849	-0.00751328
ck17-7	NR	GUCA2B	GUCY2C	secreted	FALSE	FALSE	FALSE	TRUE	FALSE	0.385	0.697396	0.0692128	FALSE	0.343343	0.643321	0.000337656	0.000124229	9.50878e-06	2.5082e-12	6.57876	-0.00304489
ck17-12e6	NR	PRL	PRLR	secreted	FALSE	FALSE	FALSE	TRUE	FALSE	0.186	0.446778	0.698815	FALSE	0.0900901	0.232675	0.00259741	4.27055e-05	1.33647e-05	3.52442e-12	6.57887	-0.00278985
ck17-208	NR	WNT11	FZD9	secreted	FALSE	FALSE	FALSE	TRUE	FALSE	0.929	1	-1.27497	FALSE	0.94995	1	-0.00480529	-2.43368e-05	1.40615e-05	3.70689e-12	6.57902	-0.00596162
ck17-1294	R	BTC	EGFR	secreted	TRUE	FALSE	FALSE	FALSE	TRUE	0.009	0.0445119	2.32049	TRUE	0.002002	0.0070866	0.0172396	0.00023581	5.36948e-05	1.41531e-11	6.57908	0.0130135
ck17-25	R	POMC	MC2R	secreted	FALSE	FALSE	FALSE	TRUE	FALSE	0.159	0.413078	1.04981	FALSE	0.153153	0.342603	0.00318447	2.86118e-05	9.03684e-06	2.38107e-12	6.57924	-0.00534817
ck17-25	R	POMC	OPRL1	secreted	FALSE	FALSE	FALSE	TRUE	FALSE	0.295	0.593085	0.482803	FALSE	0.319319	0.589864	0.0017499	0.000298449	9.03782e-06	2.38107e-12	6.57929	0.00309226
ck17-21	NR	DHH	PTCH1_SMO	secreted	FALSE	FALSE	FALSE	TRUE	FALSE	0.822	0.989998	-0.31022	FALSE	0.204204	0.445467	-0.000990301	-0.000232559	5.96629e-06	1.57146e-12	6.5794	-0.000987997
ck17-5	R	WNT1	FZD8_LRP6	secreted	FALSE	FALSE	FALSE	TRUE	FALSE	0.639	0.892148	-0.381893	FALSE	0.537538	0.818897	-0.000879794	0.000948199	2.29121e-05	6.03478e-12	6.5794	0.0093409
ck17-12e6	NR	CCL27	CCR10	secreted	FALSE	FALSE	FALSE	TRUE	FALSE	0.116	0.309645	1.17289	FALSE	0.131131	0.318026	0.00360344	-0.00068748	1.3384e-05	3.52442e-12	6.5795	-0.00258303
ck17-1592	R	CXCL12	ACKR3	secreted	FALSE	FALSE	FALSE	TRUE	FALSE	0.091	0.157979	1.27976	FALSE	0.553554	0.684105	-1.26263e-05	-0.0115521	8.13047e-05	2.14088e-11	6.57952	-0.00368786
ck17-208	NR	WNT6	FZD4_LRP6	secreted	FALSE	FALSE	FALSE	TRUE	FALSE	0.268	0.577627	0.445345	FALSE	0.222222	0.466412	0.00213311	0.000462132	1.40783e-05	3.70689e-12	6.57954	-0.000687956
ck17-12e6	NR	NPPB	NPR1	secreted	FALSE	FALSE	FALSE	TRUE	FALSE	0.062	0.195076	1.64806	FALSE	0.0600601	0.166989	0.00628479	0.000254533	1.33882e-05	3.52442e-12	6.57964	-0.00595931
ck17-1592	R	IFNW1	IFNAR1_IFNAR2	secreted	FALSE	FALSE	FALSE	TRUE	FALSE	0.394	0.501598	0.29981	FALSE	0.856857	0.927291	-0.0124022	-0.0151067	8.13702e-05	2.14088e-11	6.57987	-0.0186276
ck17-5	R	WNT9B	FZD3_LRP6	secreted	TRUE	FALSE	FALSE	FALSE	TRUE	0.002	0.00895187	3.33443	TRUE	0.002002	0.00584695	0.0167163	0.000742644	2.29492e-05	6.03478e-12	6.58011	-0.00178971
ck17-12e6	NR	CCL5	CCR3	secreted	FALSE	FALSE	FALSE	TRUE	FALSE	0.407	0.740203	0.251739	FALSE	0.451451	0.776906	0.000501424	-0.000420295	1.34059e-05	3.52442e-12	6.58021	-0.0175121
ck17-1592	R	INHBA_INHBB	ACVR1B_ACVR2A	secreted	TRUE	FALSE	FALSE	FALSE	TRUE	0.003	0.00964503	2.81331	TRUE	0	0	0.047651	0.0222609	8.14507e-05	2.14088e-11	6.5803	0.0421502
ck17-19	NR	ENHO	GPR19	secreted	FALSE	FALSE	FALSE	TRUE	FALSE	0.336	0.530415	0.209283	FALSE	0.295295	0.46077	0.00090189	6.16408e-05	1.61194e-05	4.23272e-12	6.58073	-0.00487491
ck17-1592	R	BMP5	ACVR1_ACVR2B	secreted	FALSE	FALSE	FALSE	TRUE	FALSE	0.576	0.672283	-0.260461	FALSE	0.311311	0.435781	0.00456579	0.00691765	8.15336e-05	2.14088e-11	6.58075	0.00236685
ck17-1592	R	APLN	APLNR	secreted	FALSE	TRUE	FALSE	FALSE	FALSE	0.06	0.112811	1.61786	TRUE	0.016016	0.0362923	0.0167184	0.00210879	8.1545e-05	2.14088e-11	6.58081	0.0208834
ck17-12e6	NR	POMC	OPRK1	secreted	FALSE	FALSE	FALSE	TRUE	FALSE	0.654	0.95363	-0.546959	FALSE	0.666667	0.991986	-0.0018063	0.000199096	1.34428e-05	3.52442e-12	6.5814	-0.00537777
ck17-1294	R	WNT16	FZD1_LRP6	secreted	FALSE	FALSE	FALSE	TRUE	FALSE	0.108	0.275958	1.27339	FALSE	0.0940941	0.216313	0.0102619	0.000903434	5.40117e-05	1.41531e-11	6.58164	-0.0163444
ck17-1294	R	WNT9B	FZD1_LRP6	secreted	TRUE	FALSE	FALSE	FALSE	TRUE	0.01	0.0478361	2.2821	TRUE	0.00800801	0.0249761	0.0179454	0.00116996	5.40354e-05	1.41531e-11	6.58183	0.0406785
ck17-5	R	WNT9B	FZD6_LRP5	secreted	FALSE	FALSE	FALSE	TRUE	FALSE	0.505	0.765734	-0.00900123	FALSE	0.463463	0.731079	0.000259557	0.000302764	2.30416e-05	6.03478e-12	6.58185	-0.0154649
ck17-1294	R	CTSG	F2RL1	secreted	FALSE	FALSE	FALSE	TRUE	FALSE	0.924	1	-1.40879	FALSE	0.914915	1	-0.00966432	0.000693079	5.40518e-05	1.41531e-11	6.58196	-0.0329195
ck17-1592	R	CCL26	CCR3	secreted	FALSE	FALSE	FALSE	TRUE	FALSE	0.576	0.672283	-0.589158	FALSE	0.441441	0.575463	-0.00218322	0.00314583	8.18156e-05	2.14088e-11	6.58224	-0.00374398
ck17-12e6	NR	NPFF	NPFFR2	secreted	FALSE	FALSE	FALSE	TRUE	FALSE	0.172	0.423601	0.953512	FALSE	0.191191	0.427113	0.00334648	-0.000153016	1.34697e-05	3.52442e-12	6.58227	-0.0139778
ck17-208	NR	SHH	PTCH2_SMO	secreted	FALSE	FALSE	FALSE	TRUE	FALSE	0.833	1	-0.490524	FALSE	0.837838	1	-0.00181011	3.71592e-05	1.41821e-05	3.70689e-12	6.58273	-0.00166307
ck17-12e6	NR	FGF16	FGFR2	secreted	FALSE	FALSE	FALSE	TRUE	FALSE	0.424	0.757947	0.161985	FALSE	0.437437	0.763004	0.000573183	-2.16395e-05	1.34842e-05	3.52442e-12	6.58274	-0.0104009
ck17-19	NR	BMP8B	BMPR1B_ACVR2B	secreted	FALSE	FALSE	FALSE	TRUE	FALSE	0.652	0.826848	-0.390737	FALSE	0.55956	0.746738	-0.00143265	0.00014019	1.62033e-05	4.23272e-12	6.58298	-0.0204841
ck17-1592	R	FGF9	FGFR3	secreted	FALSE	FALSE	FALSE	TRUE	FALSE	0.502	0.607846	-0.0376954	FALSE	0.953954	0.991938	-0.0179244	-0.0175831	8.19635e-05	2.14088e-11	6.58303	-0.0342491
ck17-7	NR	FGF17	FGFR4	secreted	FALSE	FALSE	FALSE	TRUE	FALSE	0.786	1	-0.772414	FALSE	0.734735	1	-0.00228068	0.00011316	9.60481e-06	2.5082e-12	6.58313	0.00211405
ck17-208	NR	VEGFD	FLT4	secreted	FALSE	FALSE	FALSE	TRUE	FALSE	0.132	0.355497	1.15068	FALSE	0.0960961	0.241891	0.00458434	0.000248778	1.41966e-05	3.70689e-12	6.58317	-0.00780022
ck17-21	NR	WNT10B	FZD9_LRP5	secreted	FALSE	FALSE	FALSE	TRUE	FALSE	0.976	1	-0.481738	FALSE	0.302302	0.584809	-0.00120334	-2.14487e-05	6.01915e-06	1.57146e-12	6.58323	-0.00134618
ck17-5	R	WNT6	FZD8_LRP5	secreted	FALSE	FALSE	FALSE	TRUE	FALSE	0.206	0.424685	0.847979	FALSE	0.0860861	0.184735	0.00477102	0.000693279	2.31243e-05	6.03478e-12	6.58341	0.00308569
ck17-1294	R	CCL5	ACKR2	secreted	FALSE	FALSE	FALSE	TRUE	FALSE	0.374	0.613798	0.308835	FALSE	0.222222	0.408056	0.00211864	-0.000156024	5.42477e-05	1.41531e-11	6.58353	-0.00627791
ck17-21	NR	WNT2	FZD8_LRP6	secreted	FALSE	FALSE	FALSE	TRUE	FALSE	0.419	0.723841	0.0782226	FALSE	0.413413	0.717709	-7.33297e-05	-0.0002654	6.02915e-06	1.57146e-12	6.58395	0.0135204
ck17-12e6	NR	CCL11	CCR3	secreted	FALSE	FALSE	FALSE	TRUE	FALSE	0.976	1	-1.77751	FALSE	0.993994	1	-0.00711013	-0.000572997	1.35254e-05	3.52442e-12	6.58406	-0.00665945
ck17-12e6	NR	RLN1	RXFP3	secreted	FALSE	FALSE	FALSE	TRUE	FALSE	0.825	1	-0.763281	FALSE	0.832833	1	-0.00290608	-9.85171e-05	1.35297e-05	3.52442e-12	6.5842	-0.00365317
ck17-5	R	WNT1	FZD6_LRP5	secreted	FALSE	FALSE	FALSE	TRUE	FALSE	0.278	0.525844	0.545905	FALSE	0.295295	0.515319	0.00264081	1.30195e-05	2.31711e-05	6.03478e-12	6.58429	-0.010159
ck17-21	NR	WNT3A	FZD8_LRP5	secreted	TRUE	FALSE	FALSE	FALSE	TRUE	0.008	0.0418369	2.79037	TRUE	0.00500501	0.0186804	0.00660927	-0.00024859	6.04024e-06	1.57146e-12	6.58475	-0.0109265
ck17-1294	R	LTA_LTB	LTBR	secreted	FALSE	FALSE	FALSE	TRUE	FALSE	0.62	0.850969	-0.357421	FALSE	0.614615	0.860695	-0.00237855	0.000258059	5.44166e-05	1.41531e-11	6.58488	0.000196692
ck17-19	NR	F2	F2RL2	secreted	FALSE	FALSE	FALSE	TRUE	FALSE	0.137	0.275463	1.08736	FALSE	0.129129	0.232709	0.00453806	0.000150038	1.62851e-05	4.23272e-12	6.58517	0.0109346
ck17-1294	R	WNT5B	FZD3	secreted	FALSE	FALSE	FALSE	TRUE	FALSE	0.393	0.633577	0.27866	FALSE	0.382382	0.611229	0.00147021	-0.000586165	5.44573e-05	1.41531e-11	6.5852	0.0115516
ck17-25	R	CRH	CRHR1	secreted	FALSE	FALSE	FALSE	TRUE	FALSE	0.667	0.904626	-0.758946	FALSE	0.732733	0.981203	-0.00228338	1.38385e-05	9.16181e-06	2.38107e-12	6.58521	-0.00227508
ck17-7	NR	NPS	NPSR1	secreted	FALSE	FALSE	FALSE	TRUE	FALSE	0.925	1	-1.14891	FALSE	0.952953	1	-0.00365008	-8.06593e-05	9.65209e-06	2.5082e-12	6.58526	-0.0036805
ck17-25	R	RLN1	RXFP2	secreted	FALSE	FALSE	FALSE	TRUE	FALSE	0.185	0.454798	0.893406	FALSE	0.163163	0.360309	0.00280374	9.87832e-05	9.16689e-06	2.38107e-12	6.58545	-0.00458247
ck17-25	R	CCL24	CCR3	secreted	FALSE	FALSE	FALSE	TRUE	FALSE	0.898	1	-1.13621	FALSE	0.907908	1	-0.00352385	-8.32199e-05	9.16978e-06	2.38107e-12	6.58559	-0.00714813
ck17-7	NR	NODAL	ACVR1C_ACVR2A	secreted	FALSE	FALSE	FALSE	TRUE	FALSE	0.429	0.751808	-0.0178321	FALSE	0.448448	0.775496	-0.000133131	-7.77083e-05	9.65988e-06	2.5082e-12	6.58561	-0.00367253
ck17-208	NR	ANGPT1	TEK	secreted	FALSE	FALSE	FALSE	TRUE	FALSE	0.031	0.123071	2.11357	FALSE	0.035035	0.104322	0.00799737	1.12177e-05	1.42771e-05	3.70689e-12	6.58563	0.120852
ck17-21	NR	GAL	GALR3	secreted	FALSE	FALSE	FALSE	TRUE	FALSE	0.991	1	-0.867108	FALSE	0.810811	1	-0.00257831	-0.00044491	6.05336e-06	1.57146e-12	6.58569	-0.00245481
ck17-208	NR	WNT9B	FZD8_LRP6	secreted	TRUE	FALSE	FALSE	FALSE	TRUE	0.007	0.0377741	4.5211	TRUE	0.011011	0.0378665	0.0170373	-5.20952e-05	1.42878e-05	3.70689e-12	6.58596	-0.00219152
ck17-1294	R	BMP8B	BMPR1A_ACVR2A	secreted	FALSE	TRUE	FALSE	FALSE	FALSE	0.016	0.0705257	2.01344	TRUE	0.004004	0.0133679	0.0144676	-0.000403655	5.4553e-05	1.41531e-11	6.58597	0.0257605
ck17-25	R	UTS2B	UTS2R	secreted	FALSE	FALSE	FALSE	TRUE	FALSE	0.561	0.831231	-0.376824	FALSE	0.581582	0.853354	-0.00105009	9.15004e-05	9.17797e-06	2.38107e-12	6.58597	-0.00364666
ck17-21	NR	CCK	CCKBR	secreted	FALSE	FALSE	FALSE	TRUE	FALSE	0.454	0.754922	-0.462772	FALSE	0.952953	1	-0.00124884	-0.000109696	6.05933e-06	1.57146e-12	6.58612	-0.00124383
ck17-208	NR	WNT10B	LRP5	secreted	FALSE	FALSE	FALSE	TRUE	FALSE	0.501	0.834705	-0.0222239	FALSE	0.381381	0.686393	-0.000115929	-3.19009e-05	1.42958e-05	3.70689e-12	6.5862	-0.0150558
ck17-12e6	NR	WNT9A	FZD9_LRP6	secreted	FALSE	FALSE	FALSE	TRUE	FALSE	0.475	0.812113	-0.0249969	FALSE	0.504505	0.833044	-0.000197103	-0.000104922	1.35991e-05	3.52442e-12	6.58642	-0.00999003
ck17-208	NR	WNT11	FZD5	secreted	FALSE	FALSE	FALSE	TRUE	FALSE	0.79	1	-0.771558	FALSE	0.812813	1	-0.00332786	-0.000409188	1.43098e-05	3.70689e-12	6.58662	-0.00601448
ck17-19	NR	FGF2	FGFR4	secreted	FALSE	FALSE	FALSE	TRUE	FALSE	0.432	0.633488	0.117132	FALSE	0.423423	0.607416	0.000235752	-0.000238033	1.63612e-05	4.23272e-12	6.5872	-0.00832658
ck17-21	NR	WNT3	FZD8_LRP6	secreted	FALSE	FALSE	FALSE	TRUE	FALSE	0.42	0.724124	0.105894	FALSE	0.41041	0.713918	0.000180378	-8.06237e-05	6.07498e-06	1.57146e-12	6.58724	0.119773
ck17-12e6	NR	WNT6	FZD7_LRP6	secreted	FALSE	FALSE	FALSE	TRUE	FALSE	0.274	0.579777	0.535313	FALSE	0.305305	0.600901	0.00150306	-0.00047301	1.36266e-05	3.52442e-12	6.5873	-0.0115204
ck17-7	NR	WNT8B	FZD9_LRP6	secreted	FALSE	FALSE	FALSE	TRUE	FALSE	0.573	0.880053	-0.464157	FALSE	0.600601	0.934957	-0.00194991	-0.000504384	9.69885e-06	2.5082e-12	6.58736	-0.00338307
ck17-12e6	NR	SLURP1	CHRNA6	secreted	FALSE	FALSE	FALSE	TRUE	FALSE	0.322	0.643611	0.362138	FALSE	0.304304	0.599637	0.00114771	-0.000189245	1.36296e-05	3.52442e-12	6.5874	-0.00756516
ck17-7	NR	FGF16	FGFR4	secreted	FALSE	FALSE	FALSE	TRUE	FALSE	0.458	0.785585	-0.0219475	FALSE	0.477477	0.808559	-0.000181488	-0.00011312	9.70369e-06	2.5082e-12	6.58757	-0.00608513
ck17-7	NR	GHRH	GHRHR	secreted	FALSE	TRUE	FALSE	FALSE	FALSE	0.017	0.0794974	3.50294	TRUE	0.013013	0.0462542	0.0110145	0.000101535	9.70563e-06	2.5082e-12	6.58766	0.0397983
ck17-1592	R	WNT9A	LRP6	secreted	TRUE	FALSE	FALSE	FALSE	TRUE	0.003	0.00964503	2.71773	TRUE	0.00600601	0.0149962	0.0234535	-0.00128431	8.28534e-05	2.14088e-11	6.58772	0.0143399
ck17-208	NR	EPO	EPOR	secreted	FALSE	FALSE	FALSE	TRUE	FALSE	0.474	0.810585	-0.07608	FALSE	0.472472	0.799123	-8.17155e-05	0.000206451	1.43465e-05	3.70689e-12	6.58774	-0.00621079
ck17-12e6	NR	PRSS1	F2RL2	secreted	FALSE	FALSE	FALSE	TRUE	FALSE	0.574	0.892829	-0.261254	FALSE	0.581582	0.909095	-0.00136595	-0.000400993	1.36425e-05	3.52442e-12	6.58781	-0.00902121
ck17-1294	R	WNT3	FZD2_LRP6	secreted	FALSE	FALSE	FALSE	TRUE	FALSE	0.106	0.272758	1.21397	FALSE	0.324324	0.545742	0.00341061	-0.00557566	5.47956e-05	1.41531e-11	6.58789	0.0164484
ck17-1294	R	SLURP2	CHRNA9	secreted	FALSE	FALSE	FALSE	TRUE	FALSE	0.746	0.953077	-0.791708	FALSE	0.970971	1	-0.00706566	-0.00120459	5.48055e-05	1.41531e-11	6.58797	-0.0236449
ck17-21	NR	GAL	GALR2	secreted	FALSE	FALSE	FALSE	TRUE	FALSE	0.845	0.997746	-0.908131	FALSE	0.902903	1	-0.00377117	-0.0015304	6.08831e-06	1.57146e-12	6.58819	-0.00438548
ck17-12e6	NR	GNRH1	GNRHR	secreted	FALSE	FALSE	FALSE	TRUE	FALSE	0.087	0.250409	1.39974	FALSE	0.046046	0.133119	0.00509572	-7.76331e-05	1.36599e-05	3.52442e-12	6.58836	-0.00157279
ck17-208	NR	WNT2B	FZD3_LRP5	secreted	FALSE	FALSE	FALSE	TRUE	FALSE	0.035	0.135625	2.40377	FALSE	0.0780781	0.207594	0.00914708	3.57781e-05	1.43673e-05	3.70689e-12	6.58837	-0.00339457
ck17-208	NR	SLURP2	CHRNA10	secreted	FALSE	TRUE	FALSE	FALSE	FALSE	0.014	0.066443	3.10916	TRUE	0.00800801	0.0284751	0.0121995	0.000405125	1.43899e-05	3.70689e-12	6.58905	-0.00416879
ck17-19	NR	WNT6	FZD8_LRP6	secreted	TRUE	FALSE	FALSE	FALSE	TRUE	0.003	0.0136084	3.33319	TRUE	0.002002	0.00551371	0.0134636	-4.86715e-05	1.64337e-05	4.23272e-12	6.58912	0.0112044
ck17-25	R	WNT16	FZD9_LRP6	secreted	FALSE	FALSE	FALSE	TRUE	FALSE	0.984	1	-0.82743	FALSE	0.740741	0.983419	-0.00250858	9.60315e-06	9.26212e-06	2.38107e-12	6.58994	-0.0024829
ck17-1592	R	MSTN	TGFBR1_ACVR2A	secreted	FALSE	FALSE	FALSE	TRUE	FALSE	0.343	0.453046	0.445806	FALSE	0.049049	0.0968217	0.0182082	0.0141392	8.33052e-05	2.14088e-11	6.59008	-0.0198422
ck17-19	NR	WNT9B	FZD8_LRP6	secreted	FALSE	FALSE	FALSE	TRUE	FALSE	0.231	0.39941	0.668903	FALSE	0.225225	0.366173	0.00295028	0.000235488	1.6472e-05	4.23272e-12	6.59013	-0.00575181
ck17-5	R	WNT1	LRP5	secreted	FALSE	FALSE	FALSE	TRUE	FALSE	0.309	0.565937	0.452655	FALSE	0.313313	0.540074	0.00222992	3.55745e-05	2.35005e-05	6.03478e-12	6.59041	-0.0114071
ck17-5	R	VIP	VIPR2	secreted	FALSE	FALSE	FALSE	TRUE	FALSE	0.502	0.764648	-0.103595	FALSE	0.716717	0.998326	-0.00219542	-0.00169315	2.35068e-05	6.03478e-12	6.59053	0.0145337
ck17-7	NR	INHBC	ACVR1C_ACVR2A	secreted	FALSE	FALSE	FALSE	TRUE	FALSE	0.736	1	-0.706284	FALSE	0.713714	1	-0.00222166	-1.28881e-05	9.78011e-06	2.5082e-12	6.59098	-0.00664563
ck17-12e6	NR	WNT3A	FZD3_LRP5	secreted	FALSE	FALSE	FALSE	TRUE	FALSE	0.271	0.57427	0.539619	FALSE	0.224224	0.479742	0.00194068	-6.01116e-05	1.37476e-05	3.52442e-12	6.59114	0.0331498
ck17-7	NR	AMH	AMHR2_ACVR1	secreted	FALSE	FALSE	FALSE	TRUE	FALSE	0.037	0.142623	1.95706	FALSE	0.042042	0.125986	0.00537889	-0.000745614	9.79345e-06	2.5082e-12	6.59157	0.00322417
ck17-7	NR	CORT	SSTR3	secreted	FALSE	FALSE	FALSE	TRUE	FALSE	0.769	1	-0.757823	FALSE	0.875876	1	-0.00265637	-0.000284452	9.79631e-06	2.5082e-12	6.5917	-0.01502
ck17-25	R	WNT16	FZD9_LRP5	secreted	FALSE	FALSE	FALSE	TRUE	FALSE	0.813	0.988888	-0.63466	FALSE	0.665666	0.93085	-0.00215228	-0.000216737	9.30085e-06	2.38107e-12	6.59175	-0.00214645
ck17-7	NR	PYY	NPY2R	secreted	FALSE	FALSE	FALSE	TRUE	FALSE	0.113	0.312288	0.866272	FALSE	0.0720721	0.192801	0.00269669	-1.57331e-05	9.80409e-06	2.5082e-12	6.59205	-0.00187461
ck17-12e6	NR	WNT11	FZD3	secreted	FALSE	FALSE	FALSE	TRUE	FALSE	0.057	0.183175	1.61521	FALSE	0.0580581	0.161962	0.00614906	0.000152629	1.37825e-05	3.52442e-12	6.59224	0.021008
ck17-1592	R	WNT3A	FZD2_LRP6	secreted	TRUE	FALSE	FALSE	FALSE	TRUE	0.001	0.00398241	6.71544	TRUE	0.002002	0.00552719	0.0340503	-0.0273986	8.37296e-05	2.14088e-11	6.59229	0.0561348
ck17-25	R	SEMA3G	NRP2_PLXNA4	secreted	FALSE	FALSE	FALSE	TRUE	FALSE	0.268	0.564636	0.597833	FALSE	0.167167	0.367578	0.00171742	-0.000106991	9.31292e-06	2.38107e-12	6.59231	-0.0144586
ck17-19	NR	WNT6	FZD8_LRP5	secreted	FALSE	TRUE	FALSE	FALSE	FALSE	0.03	0.0875581	2.10018	TRUE	0.018018	0.0410909	0.00841272	-0.000132789	1.65563e-05	4.23272e-12	6.59234	0.0225586
ck17-19	NR	WNT9B	FZD4_LRP5	secreted	FALSE	FALSE	FALSE	TRUE	FALSE	0.173	0.32086	0.902503	FALSE	0.206206	0.341494	0.00372009	4.72828e-05	1.65615e-05	4.23272e-12	6.59248	-0.00730085
ck17-1592	R	NPW	NPBWR1	secreted	FALSE	FALSE	FALSE	TRUE	FALSE	0.735	0.806769	-0.67491	FALSE	0.930931	0.974999	-0.00709622	-0.000917997	8.37981e-05	2.14088e-11	6.59264	-0.0107593
ck17-7	NR	SST	SSTR4	secreted	FALSE	FALSE	FALSE	TRUE	FALSE	0.274	0.563539	0.341619	FALSE	0.265265	0.531419	0.001183	0.000112185	9.82519e-06	2.5082e-12	6.59298	-0.00283553
ck17-208	NR	CCL26	ACKR2	secreted	FALSE	FALSE	FALSE	TRUE	FALSE	0.022	0.0948343	2.67146	FALSE	0.026026	0.0806092	0.0102369	5.60919e-05	1.45233e-05	3.70689e-12	6.59306	-0.00422307
ck17-19	NR	BMP5	BMPR1B_ACVR2B	secreted	FALSE	FALSE	FALSE	TRUE	FALSE	0.503	0.695609	-0.0924226	FALSE	0.527528	0.717931	-0.000465968	-8.95277e-05	1.65896e-05	4.23272e-12	6.59322	-0.00878017
ck17-7	NR	FGF9	FGFR4	secreted	TRUE	FALSE	FALSE	FALSE	TRUE	0.006	0.0341731	2.98084	TRUE	0.004004	0.0155904	0.00973299	0.000386728	9.83104e-06	2.5082e-12	6.59324	0.0584417
ck17-1294	R	CTSG	F2RL3	secreted	FALSE	FALSE	FALSE	TRUE	FALSE	0.202	0.420425	0.86874	FALSE	0.0970971	0.220457	0.00690439	0.000431102	5.55226e-05	1.41531e-11	6.59362	0.0100869
ck17-1294	R	WNT3	FZD1_LRP6	secreted	FALSE	FALSE	FALSE	TRUE	FALSE	0.346	0.58869	0.39268	FALSE	0.625626	0.869483	-4.40734e-05	-0.00297071	5.5547e-05	1.41531e-11	6.59381	0.00101552
ck17-1592	R	WNT3	FZD2_LRP6	secreted	TRUE	FALSE	FALSE	FALSE	TRUE	0.001	0.00398241	4.9178	TRUE	0.003003	0.00802648	0.0281125	-0.0169664	8.40247e-05	2.14088e-11	6.59382	0.0318054
ck17-5	R	WNT16	FZD6_LRP5	secreted	FALSE	FALSE	FALSE	TRUE	FALSE	0.591	0.845585	-0.239366	FALSE	0.632633	0.910453	-0.00180431	-0.000639043	2.36989e-05	6.03478e-12	6.59407	-0.0248609
ck17-5	R	WNT9B	LRP5	secreted	FALSE	FALSE	FALSE	TRUE	FALSE	0.527	0.786273	-0.0467132	FALSE	0.468468	0.737598	4.88518e-05	0.000276323	2.37122e-05	6.03478e-12	6.59431	-0.0174157
ck17-5	R	CNTF	CNTFR_LIFR_IL6ST	secreted	FALSE	FALSE	FALSE	TRUE	FALSE	0.089	0.228857	1.30945	FALSE	0.0590591	0.134594	0.00637452	-2.5517e-06	2.37172e-05	6.03478e-12	6.5944	-0.00149241
ck17-12e6	NR	INSL3	RXFP4	secreted	FALSE	FALSE	FALSE	TRUE	FALSE	0.233	0.526078	0.324961	FALSE	0.265265	0.541219	0.0012094	-4.64479e-07	1.38614e-05	3.52442e-12	6.59472	-0.00458504
ck17-7	NR	GDF3	ACVR1C_ACVR2B	secreted	FALSE	FALSE	FALSE	TRUE	FALSE	0.25	0.5314	0.599052	FALSE	0.229229	0.473494	0.00208732	0.000205752	9.86526e-06	2.5082e-12	6.59475	0.0069064
ck17-25	R	WNT2B	FZD9_LRP6	secreted	FALSE	FALSE	FALSE	TRUE	FALSE	0.435	0.717296	0.150243	FALSE	0.425425	0.69985	0.000363217	-9.6605e-05	9.36683e-06	2.38107e-12	6.59482	0.0324545
ck17-1592	R	WNT9A	FZD7_LRP5	secreted	TRUE	FALSE	FALSE	FALSE	TRUE	0.001	0.00398241	4.12353	TRUE	0	0	0.0359451	-0.00190367	8.42491e-05	2.14088e-11	6.59497	0.0935904
ck17-5	R	WNT10B	FZD3_LRP5	secreted	TRUE	FALSE	FALSE	FALSE	TRUE	0.003	0.0127139	2.80619	TRUE	0.002002	0.00584695	0.0136876	9.92847e-06	2.3757e-05	6.03478e-12	6.59513	0.0219911
ck17-5	R	WNT9B	FZD7_LRP6	secreted	TRUE	FALSE	FALSE	FALSE	TRUE	0.008	0.0301622	2.44665	TRUE	0.00700701	0.0189885	0.0123082	0.000382806	2.37576e-05	6.03478e-12	6.59514	0.0700836
ck17-208	NR	WNT3	FZD3_LRP5	secreted	FALSE	FALSE	FALSE	TRUE	FALSE	0.168	0.414173	0.721222	FALSE	0.192192	0.420869	0.00262058	-0.000135393	1.4602e-05	3.70689e-12	6.5954	0.149572
ck17-1592	R	CCL5	ACKR1	secreted	FALSE	FALSE	FALSE	TRUE	FALSE	0.147	0.236064	1.05691	FALSE	0.512513	0.645401	-0.000835601	-0.0105415	8.43337e-05	2.14088e-11	6.59541	0.0192049
ck17-7	NR	IL31	IL31RA_OSMR	secreted	FALSE	FALSE	FALSE	TRUE	FALSE	0.74	1	-0.812007	FALSE	0.805806	1	-0.00238669	0.000165715	9.88049e-06	2.5082e-12	6.59542	-0.00237042
ck17-21	NR	WNT6	FZD8_LRP5	secreted	FALSE	FALSE	FALSE	TRUE	FALSE	0.601	0.887579	-0.473004	FALSE	0.597598	0.911297	-0.00107895	9.82346e-05	6.19386e-06	1.57146e-12	6.59566	-0.00253165
ck17-7	NR	FGF23	FGFR4	secreted	FALSE	FALSE	FALSE	TRUE	FALSE	0.097	0.284907	1.3636	FALSE	0.0880881	0.224281	0.00448599	0.000198122	9.88803e-06	2.5082e-12	6.59575	-0.0075694
ck17-19	NR	TAC1	TACR1	secreted	TRUE	FALSE	FALSE	FALSE	TRUE	0.002	0.00977922	3.8695	TRUE	0.001001	0.00281846	0.0163148	0.000507279	1.66886e-05	4.23272e-12	6.5958	-0.00665749
ck17-7	NR	POMC	OPRD1	secreted	FALSE	FALSE	FALSE	TRUE	FALSE	0.334	0.643729	0.333287	FALSE	0.345345	0.646397	0.00108629	3.79292e-05	9.89437e-06	2.5082e-12	6.59603	-0.00573686
ck17-25	R	FGF9	FGFR4	secreted	FALSE	FALSE	FALSE	TRUE	FALSE	0.601	0.863061	-0.386429	FALSE	0.592593	0.862966	-0.00123685	-5.22516e-05	9.39737e-06	2.38107e-12	6.59623	-0.00455953
ck17-12e6	NR	WNT6	FZD3_LRP5	secreted	FALSE	FALSE	FALSE	TRUE	FALSE	0.663	0.960827	-0.514665	FALSE	0.748749	1	-0.00259052	-0.000670521	1.39172e-05	3.52442e-12	6.59646	-0.0101046
ck17-1294	R	MDK	ALK	secreted	FALSE	TRUE	FALSE	FALSE	FALSE	0.033	0.120972	1.89681	TRUE	0	0	0.0145029	0.000313615	5.59589e-05	1.41531e-11	6.59702	0.0326885
ck17-208	NR	WNT9A	FZD4_LRP6	secreted	FALSE	FALSE	FALSE	TRUE	FALSE	0.948	1	-1.43011	FALSE	0.971972	1	-0.00583062	-0.000355328	1.4658e-05	3.70689e-12	6.59707	-0.00881273
ck17-1592	R	GZMA	F2R	secreted	TRUE	FALSE	FALSE	FALSE	TRUE	0.001	0.00398241	3.64235	TRUE	0.002002	0.00552719	0.026675	-0.00683955	8.46647e-05	2.14088e-11	6.59711	0.00553729
ck17-5	R	PTH2	PTH2R	secreted	FALSE	FALSE	FALSE	TRUE	FALSE	0.166	0.366119	0.995589	FALSE	0.14014	0.281111	0.00433659	-0.000528095	2.38753e-05	6.03478e-12	6.59729	0.0188758
ck17-208	NR	EREG	ERBB2_ERBB4	secreted	FALSE	FALSE	FALSE	TRUE	FALSE	0.384	0.711817	0.104261	FALSE	0.356356	0.655034	0.000631264	0.000231974	1.46668e-05	3.70689e-12	6.59733	0.00973229
ck17-19	NR	SCT	SCTR	secreted	FALSE	FALSE	FALSE	TRUE	FALSE	0.746	0.890941	-0.694184	FALSE	0.773774	0.939716	-0.00280025	4.09767e-05	1.67519e-05	4.23272e-12	6.59745	-0.00522752
ck17-208	NR	ANGPT2	TEK	secreted	FALSE	FALSE	FALSE	TRUE	FALSE	0.778	1	-0.753754	FALSE	0.744745	1	-0.00254195	0.000345299	1.46727e-05	3.70689e-12	6.5975	0.0256224
ck17-12e6	NR	FGF18	FGFR2	secreted	FALSE	FALSE	FALSE	TRUE	FALSE	0.512	0.840635	-0.0753948	FALSE	0.515516	0.842883	-0.00045175	-0.000170049	1.39602e-05	3.52442e-12	6.5978	0.016182
ck17-7	NR	INSL3	RXFP1	secreted	FALSE	FALSE	FALSE	TRUE	FALSE	0.429	0.751808	0.204034	FALSE	0.335335	0.633607	0.00094926	0.000306094	9.93671e-06	2.5082e-12	6.59788	0.0271338
ck17-1294	R	CCL11	ACKR1	secreted	FALSE	FALSE	FALSE	TRUE	FALSE	0.93	1	-1.429	FALSE	0.94995	1	-0.0104743	0.0002289	5.60996e-05	1.41531e-11	6.59811	0.0367715
ck17-19	NR	CCL8	ACKR2	secreted	FALSE	FALSE	FALSE	TRUE	FALSE	0.169	0.316954	0.982564	FALSE	0.153153	0.265864	0.00366401	-0.000360765	1.67788e-05	4.23272e-12	6.59814	0.00667758
ck17-19	NR	WNT9A	FZD9_LRP6	secreted	FALSE	TRUE	FALSE	FALSE	FALSE	0.028	0.0828448	2.06095	TRUE	0.016016	0.0369713	0.00866588	0.000222462	1.67842e-05	4.23272e-12	6.59828	-0.0030675
ck17-5	R	WNT6	FZD7_LRP6	secreted	TRUE	FALSE	FALSE	FALSE	TRUE	0.002	0.00895187	2.73663	TRUE	0.003003	0.00857783	0.0132739	-0.000119391	2.39521e-05	6.03478e-12	6.59868	0.0284418
ck17-19	NR	GDF6	BMPR1B_ACVR2B	secreted	FALSE	FALSE	FALSE	TRUE	FALSE	0.872	0.966322	-1.13683	FALSE	0.863864	1	-0.00461453	4.6035e-05	1.68067e-05	4.23272e-12	6.59886	-0.0142086
ck17-25	R	RLN1	RXFP1	secreted	FALSE	FALSE	FALSE	TRUE	FALSE	0.973	1	-1.63494	FALSE	0.98999	1	-0.00532509	-0.000297416	9.45647e-06	2.38107e-12	6.59896	-0.00759384
ck17-1294	R	WNT1	FZD1_LRP6	secreted	FALSE	FALSE	FALSE	TRUE	FALSE	0.261	0.491988	0.66474	FALSE	0.212212	0.396615	0.00556737	0.000583282	5.6217e-05	1.41531e-11	6.59902	-0.0119908
ck17-208	NR	SLURP2	CHRNA1	secreted	FALSE	FALSE	FALSE	TRUE	FALSE	0.653	0.963027	-0.472879	FALSE	0.680681	1	-0.00160957	0.000205805	1.47377e-05	3.70689e-12	6.59942	-0.00159568
ck17-12e6	NR	WNT10A	FZD9_LRP6	secreted	FALSE	FALSE	FALSE	TRUE	FALSE	0.106	0.292871	1.33564	FALSE	0.0790791	0.207118	0.00501214	6.23182e-06	1.40472e-05	3.52442e-12	6.6005	0.0215316
ck17-1294	R	WNT3A	FZD3_LRP6	secreted	TRUE	FALSE	FALSE	FALSE	TRUE	0.004	0.0234378	3.08311	TRUE	0	0	0.0222029	-0.000954293	5.64151e-05	1.41531e-11	6.60054	0.0325887
ck17-7	NR	UCN	CRHR2	secreted	FALSE	FALSE	FALSE	TRUE	FALSE	0.037	0.142623	1.94655	FALSE	0.0500501	0.144437	0.00580473	-0.000351841	1.00034e-05	2.5082e-12	6.60078	-0.00193559
ck17-21	NR	WNT2B	FZD8_LRP6	secreted	FALSE	FALSE	FALSE	TRUE	FALSE	0.657	0.920119	-0.473459	FALSE	0.58959	0.905364	-0.00125713	-7.16992e-05	6.26889e-06	1.57146e-12	6.60089	0.0174522
ck17-208	NR	CD70	CD27	secreted	FALSE	FALSE	FALSE	TRUE	FALSE	0.854	1	-0.974252	FALSE	0.850851	1	-0.00351215	0.000234777	1.47914e-05	3.70689e-12	6.601	-0.00933909
ck17-25	R	PENK	OPRL1	secreted	FALSE	FALSE	FALSE	TRUE	FALSE	0.455	0.729708	0.0289715	FALSE	0.473473	0.752502	-0.000701744	-0.000791122	9.51743e-06	2.38107e-12	6.60175	-0.012435
ck17-12e6	NR	WNT2B	FZD8_LRP6	secreted	FALSE	FALSE	FALSE	TRUE	FALSE	0.751	1	-0.672687	FALSE	0.763764	1	-0.00248422	4.09383e-05	1.40913e-05	3.52442e-12	6.60186	-0.00093475
ck17-208	NR	SLURP1	CHRNA6	secreted	FALSE	FALSE	FALSE	TRUE	FALSE	0.328	0.64953	-0.29848	FALSE	0.33033	0.624431	-0.000982399	0.000166732	1.4822e-05	3.70689e-12	6.6019	-0.00111118
ck17-12e6	NR	IL4	IL4R_IL13RA2	secreted	FALSE	FALSE	FALSE	TRUE	FALSE	0.533	0.86144	-0.368756	FALSE	0.555556	0.883286	-0.00153426	-0.000149846	1.40946e-05	3.52442e-12	6.60197	-0.0038223
ck17-1592	R	SEMA3D	NRP1_PLXNA3	secreted	FALSE	FALSE	TRUE	FALSE	TRUE	0.002	0.00707589	4.54586	FALSE	0.108108	0.186785	0.0173067	-0.024767	8.56621e-05	2.14088e-11	6.6022	-0.000570147
ck17-7	NR	PDYN	OPRL1	secreted	FALSE	FALSE	FALSE	TRUE	FALSE	0.696	0.985492	-0.60647	FALSE	0.734735	1	-0.0020363	-0.000114613	1.00403e-05	2.5082e-12	6.60238	-0.00457404
ck17-12e6	NR	WNT8A	FZD7_LRP6	secreted	FALSE	FALSE	FALSE	TRUE	FALSE	0.46	0.798846	-0.0708367	FALSE	0.416416	0.743015	-6.28471e-05	0.000203304	1.41169e-05	3.52442e-12	6.60265	-0.00468493
ck17-1294	R	WNT3A	FZD7_LRP5	secreted	FALSE	FALSE	FALSE	TRUE	FALSE	0.194	0.409618	0.884449	FALSE	0.172172	0.339036	0.00673593	7.28385e-05	5.67552e-05	1.41531e-11	6.60315	0.00254899
ck17-25	R	WNT10B	FZD9_LRP6	secreted	FALSE	FALSE	FALSE	TRUE	FALSE	0.304	0.604854	0.437856	FALSE	0.357357	0.633665	0.00114024	-0.00021308	9.55298e-06	2.38107e-12	6.60337	-0.00824762
ck17-5	R	IL36B	IL1RL2_IL1RAP	secreted	FALSE	FALSE	FALSE	TRUE	FALSE	0.62	0.87511	-0.34022	FALSE	0.547548	0.828178	-0.003201	-0.00152675	2.4217e-05	6.03478e-12	6.60346	-0.00320694
ck17-12e6	NR	WNT10B	FZD7_LRP6	secreted	FALSE	FALSE	FALSE	TRUE	FALSE	0.68	0.975217	-0.514525	FALSE	0.811812	1	-0.00415953	-0.00222448	1.4144e-05	3.52442e-12	6.60348	-0.00724965
ck17-21	NR	WNT6	FZD8_LRP6	secreted	FALSE	FALSE	FALSE	TRUE	FALSE	0.673	0.926683	-0.615117	FALSE	0.694695	0.987645	-0.00153135	1.3883e-05	6.31059e-06	1.57146e-12	6.60377	-0.00342465
ck17-12e6	NR	NTF3	NTRK1	secreted	FALSE	FALSE	FALSE	TRUE	FALSE	0.383	0.721942	0.0393569	FALSE	0.35035	0.657793	0.00020124	5.31508e-05	1.4158e-05	3.52442e-12	6.60392	-0.00433105
ck17-208	NR	SLURP1	CHRNB4	secreted	FALSE	FALSE	FALSE	TRUE	FALSE	0.162	0.403477	-0.164462	FALSE	0.203203	0.4365	-0.000512591	0.000122062	1.48916e-05	3.70689e-12	6.60393	-0.000557541
ck17-208	NR	UCN	CRHR1	secreted	FALSE	FALSE	FALSE	TRUE	FALSE	0.312	0.637565	0.337923	FALSE	0.285285	0.560997	0.00135032	4.57234e-05	1.49045e-05	3.70689e-12	6.60431	-0.00556101
ck17-5	R	WNT16	LRP5	secreted	FALSE	FALSE	FALSE	TRUE	FALSE	0.709	0.942705	-0.517917	FALSE	0.734735	1	-0.00325833	-0.000705404	2.42971e-05	6.03478e-12	6.60489	-0.0279044
ck17-12e6	NR	WNT8A	FZD9_LRP6	secreted	FALSE	FALSE	FALSE	TRUE	FALSE	0.62	0.927758	-0.270222	FALSE	0.329329	0.636196	-0.000803855	0.000214355	1.41982e-05	3.52442e-12	6.60515	-0.000804126
ck17-7	NR	CCK	CCKBR	secreted	FALSE	FALSE	FALSE	TRUE	FALSE	0.673	0.969928	-0.426546	FALSE	0.542543	0.874205	-0.00125238	0.000103574	1.01056e-05	2.5082e-12	6.6052	-0.00122005
ck17-1294	R	WNT6	FZD2_LRP6	secreted	FALSE	FALSE	FALSE	TRUE	FALSE	0.221	0.442911	0.759219	FALSE	0.195195	0.372392	0.00713653	0.00140286	5.70335e-05	1.41531e-11	6.60528	0.0148683
ck17-7	NR	INSL5	RXFP1	secreted	FALSE	FALSE	FALSE	TRUE	FALSE	0.073	0.235856	1.59932	FALSE	0.0740741	0.197274	0.00468955	-0.000395451	1.01091e-05	2.5082e-12	6.60535	-0.00638961
ck17-1294	R	CXCL13	CXCR3	secreted	FALSE	TRUE	FALSE	FALSE	FALSE	0.062	0.192464	1.57588	TRUE	0.00600601	0.0193908	0.0112448	-0.000660253	5.70714e-05	1.41531e-11	6.60557	0.00490285
ck17-25	R	WNT3	FZD9_LRP6	secreted	FALSE	FALSE	FALSE	TRUE	FALSE	0.923	1	-1.36379	FALSE	0.8999	1	-0.00421655	9.72376e-06	9.60335e-06	2.38107e-12	6.60565	-0.0139843
ck17-5	R	WNT16	FZD1_LRP5	secreted	FALSE	FALSE	FALSE	TRUE	FALSE	0.802	1	-0.890891	FALSE	0.666667	0.947965	-0.00205255	0.00234474	2.43624e-05	6.03478e-12	6.60606	-0.0162105
ck17-7	NR	NTF3	NTRK1	secreted	FALSE	FALSE	FALSE	TRUE	FALSE	0.169	0.415371	0.948514	FALSE	0.248248	0.502374	0.00273829	-0.000280225	1.01275e-05	2.5082e-12	6.60614	0.0400578
ck17-7	NR	PYY	NPY5R	secreted	FALSE	FALSE	FALSE	TRUE	FALSE	0.912	1	-1.11823	FALSE	0.936937	1	-0.00374249	-0.000182778	1.01336e-05	2.5082e-12	6.6064	-0.00385223
ck17-1294	R	GDF9	ACVR1B_BMPR2	secreted	FALSE	FALSE	FALSE	TRUE	FALSE	0.092	0.24857	1.37559	FALSE	0.108108	0.240622	0.0103182	-9.0041e-05	5.72505e-05	1.41531e-11	6.60693	-0.00247315
ck17-1592	R	BMP8B	ACVR1_BMPR2	secreted	FALSE	FALSE	TRUE	FALSE	TRUE	0.001	0.00398241	5.51185	FALSE	0.0940941	0.167104	0.0128325	-0.0384734	8.66443e-05	2.14088e-11	6.60715	0.0170349
ck17-208	NR	SLURP2	CHRNA5	secreted	FALSE	FALSE	FALSE	TRUE	FALSE	0.582	0.912386	-0.54881	FALSE	0.584585	0.921869	-0.00220092	-7.47699e-05	1.50088e-05	3.70689e-12	6.60734	-0.00122192
ck17-12e6	NR	AMH	AMHR2_ACVR1	secreted	FALSE	FALSE	FALSE	TRUE	FALSE	0.377	0.715522	0.157324	FALSE	0.38038	0.700789	0.000833476	0.000239126	1.42723e-05	3.52442e-12	6.60741	0.047023
ck17-1592	R	BMP8A	ACVR1_ACVR2A	secreted	TRUE	FALSE	FALSE	FALSE	TRUE	0.001	0.00398241	4.55428	TRUE	0.001001	0.0029205	0.0297655	-0.0126466	8.67239e-05	2.14088e-11	6.60755	0.0227501
ck17-7	NR	RLN1	RXFP3	secreted	FALSE	FALSE	FALSE	TRUE	FALSE	0.708	0.995345	-0.631719	FALSE	0.684685	1	-0.00201063	3.45245e-06	1.0165e-05	2.5082e-12	6.60774	0.0295429
ck17-12e6	NR	F2	F2RL2	secreted	FALSE	FALSE	FALSE	TRUE	FALSE	0.64	0.943188	-0.381663	FALSE	0.596597	0.926499	-0.00120727	0.000235508	1.42904e-05	3.52442e-12	6.60796	-0.0141786
ck17-5	R	DHH	PTCH2_SMO	secreted	TRUE	FALSE	FALSE	FALSE	TRUE	0.009	0.0333319	3.03362	TRUE	0	0	0.0161187	0.00111175	2.44717e-05	6.03478e-12	6.608	0.0762453
ck17-7	NR	PDYN	OPRK1	secreted	FALSE	FALSE	FALSE	TRUE	FALSE	0.828	1	-0.663871	FALSE	0.917918	1	-0.00221428	-9.6831e-05	1.01733e-05	2.5082e-12	6.6081	-0.00219761
ck17-12e6	NR	BMP5	BMPR1A_ACVR2B	secreted	FALSE	FALSE	FALSE	TRUE	FALSE	0.994	1	-2.25177	FALSE	0.996997	1	-0.00867068	-0.000155258	1.4301e-05	3.52442e-12	6.60828	-0.0148938
ck17-19	NR	GRP	GRPR	secreted	FALSE	FALSE	FALSE	TRUE	FALSE	0.968	1	-1.35294	FALSE	0.957958	1	-0.00544675	0.000161176	1.7181e-05	4.23272e-12	6.60843	-0.00607293
ck17-208	NR	VEGFD	KDR	secreted	FALSE	FALSE	FALSE	TRUE	FALSE	0.027	0.111442	2.18735	FALSE	0.022022	0.0702882	0.00860277	0.000116997	1.50504e-05	3.70689e-12	6.60854	-0.0132419
ck17-208	NR	WNT5B	FZD8	secreted	FALSE	FALSE	FALSE	TRUE	FALSE	0.354	0.684964	0.252455	FALSE	0.414414	0.728832	0.000715755	-0.000263978	1.50608e-05	3.70689e-12	6.60884	-0.00956092
ck17-208	NR	IL18	IL18R1_IL18RAP	secreted	FALSE	FALSE	FALSE	TRUE	FALSE	0.839	1	-0.987221	FALSE	0.888889	1	-0.00380937	2.26476e-05	1.5067e-05	3.70689e-12	6.60902	-0.00616914
ck17-1592	R	WNT6	FZD3_LRP5	secreted	FALSE	TRUE	FALSE	FALSE	FALSE	0.036	0.0751779	1.84312	TRUE	0	0	0.0381373	0.0209433	8.70255e-05	2.14088e-11	6.60905	0.022504
ck17-7	NR	GDF3	ACVR1C_ACVR2A	secreted	FALSE	FALSE	FALSE	TRUE	FALSE	0.459	0.786541	0.0472459	FALSE	0.373373	0.681103	0.000605846	0.000454975	1.01973e-05	2.5082e-12	6.60912	-0.00801694
ck17-19	NR	VEGFD	FLT4_KDR	secreted	FALSE	FALSE	FALSE	TRUE	FALSE	0.859	0.961825	-1.02236	FALSE	0.864865	1	-0.00442225	-0.000180924	1.72105e-05	4.23272e-12	6.60917	-0.00954429
ck17-19	NR	WNT6	FZD4_LRP5	secreted	FALSE	FALSE	FALSE	TRUE	FALSE	0.387	0.58904	0.259873	FALSE	0.372372	0.550907	0.000560963	-0.000517168	1.72116e-05	4.23272e-12	6.6092	0.0011765
ck17-12e6	NR	SLURP1	CHRNA9	secreted	FALSE	FALSE	FALSE	TRUE	FALSE	0.699	0.987069	-0.571569	FALSE	0.776777	1	-0.0028253	-0.000660798	1.4341e-05	3.52442e-12	6.60949	0.0115006
ck17-1592	R	BMP4	BMPR1B_ACVR2A	secreted	TRUE	FALSE	FALSE	FALSE	TRUE	0.005	0.0149528	2.51354	TRUE	0.001001	0.0029205	0.0247827	0.00132258	8.71142e-05	2.14088e-11	6.6095	0.0798982
ck17-7	NR	RLN1	RXFP1	secreted	FALSE	FALSE	FALSE	TRUE	FALSE	0.31	0.61481	0.459313	FALSE	0.251251	0.505601	0.00178986	0.000322294	1.02089e-05	2.5082e-12	6.60962	0.00335429
ck17-5	R	WNT8B	FZD1_LRP5	secreted	FALSE	FALSE	FALSE	TRUE	FALSE	0.456	0.721497	0.116851	FALSE	0.399399	0.650033	0.00144725	0.000868076	2.45671e-05	6.03478e-12	6.60969	0.0561731
ck17-19	NR	TNFSF8	TNFRSF8	secreted	FALSE	TRUE	FALSE	FALSE	FALSE	0.018	0.0582968	2.26163	TRUE	0.017017	0.0391029	0.0101678	0.000778303	1.72362e-05	4.23272e-12	6.60982	0.0122679
ck17-12e6	NR	WNT8A	FZD4_LRP5	secreted	FALSE	FALSE	FALSE	TRUE	FALSE	0.582	0.900196	-0.459614	FALSE	0.605606	0.934411	-0.00168153	5.98831e-05	1.43554e-05	3.52442e-12	6.60993	-0.00397348
ck17-12e6	NR	FGF5	FGFR2	secreted	FALSE	FALSE	FALSE	TRUE	FALSE	0.389	0.724179	0.282016	FALSE	0.386386	0.708728	0.00116822	9.93857e-05	1.43638e-05	3.52442e-12	6.61018	0.00321922
ck17-7	NR	WNT8B	FZD7_LRP6	secreted	FALSE	FALSE	FALSE	TRUE	FALSE	0.078	0.247953	1.3704	FALSE	0.197197	0.425955	0.00324976	-0.00113184	1.02228e-05	2.5082e-12	6.61021	-0.00779299
ck17-208	NR	SLURP1	CHRNA9	secreted	FALSE	FALSE	FALSE	TRUE	FALSE	0.139	0.365565	-0.169154	FALSE	0.196196	0.425818	-0.000584455	7.30508e-05	1.51089e-05	3.70689e-12	6.61022	-0.000665559
ck17-19	NR	BMP5	ACVR1_ACVR2B	secreted	FALSE	FALSE	FALSE	TRUE	FALSE	0.36	0.560083	0.311587	FALSE	0.38038	0.55947	0.00144079	0.00014656	1.72529e-05	4.23272e-12	6.61024	-0.0134462
ck17-1592	R	WNT5A	FZD3	secreted	FALSE	FALSE	FALSE	TRUE	FALSE	0.025	0.0550347	2.079	FALSE	0.131131	0.218506	0.00552116	-0.0139006	8.72707e-05	2.14088e-11	6.61028	-0.00595901
ck17-12e6	NR	FGF17	FGFR2	secreted	FALSE	FALSE	FALSE	TRUE	FALSE	0.329	0.65209	0.413578	FALSE	0.336336	0.642306	0.00178154	0.000213862	1.43681e-05	3.52442e-12	6.61031	-0.0103267
ck17-208	NR	NRG2	ERBB2_ERBB4	secreted	FALSE	FALSE	FALSE	TRUE	FALSE	0.604	0.932233	-0.169931	FALSE	0.237237	0.488136	-0.000560002	0.000100677	1.51161e-05	3.70689e-12	6.61043	-0.000560293
ck17-12e6	NR	WNT4	FZD9_LRP6	secreted	FALSE	FALSE	FALSE	TRUE	FALSE	0.31	0.626435	0.407301	FALSE	0.329329	0.636196	0.00124772	-0.000296442	1.43733e-05	3.52442e-12	6.61047	-0.00991655
ck17-7	NR	GAL	GALR3	secreted	FALSE	FALSE	FALSE	TRUE	FALSE	0.018	0.0820154	2.77644	FALSE	0.037037	0.113256	0.00868011	-0.000200989	1.02319e-05	2.5082e-12	6.61059	-0.00597065
ck17-25	R	INHBE	ACVR1C_ACVR2B	secreted	FALSE	FALSE	FALSE	TRUE	FALSE	0.419	0.709716	0.0728405	FALSE	0.429429	0.703446	0.000214392	-1.26306e-05	9.71387e-06	2.38107e-12	6.61062	-0.00421685
ck17-7	NR	HCRT	HCRTR1	secreted	FALSE	FALSE	FALSE	TRUE	FALSE	0.43	0.752077	-0.162245	FALSE	0.449449	0.776479	-0.00054815	-2.90638e-05	1.02362e-05	2.5082e-12	6.61078	-0.00261036
ck17-19	NR	WNT9B	FZD8_LRP5	secreted	FALSE	FALSE	FALSE	TRUE	FALSE	0.14	0.280372	1.1096	FALSE	0.106106	0.199295	0.0050558	0.000443453	1.72786e-05	4.23272e-12	6.61089	-0.00701875
ck17-1294	R	WNT7B	FZD8_LRP5	secreted	FALSE	FALSE	FALSE	TRUE	FALSE	0.593	0.832711	-0.2512	FALSE	0.741742	0.974614	-0.00144002	0.000469647	5.77932e-05	1.41531e-11	6.61103	0.0163654
ck17-12e6	NR	WNT10A	FZD4_LRP5	secreted	FALSE	FALSE	FALSE	TRUE	FALSE	0.068	0.209572	1.55313	FALSE	0.032032	0.0967912	0.00597538	8.31873e-05	1.43926e-05	3.52442e-12	6.61105	-0.0119459
ck17-1592	R	GDF5	BMPR1A_ACVR2A	secreted	FALSE	FALSE	FALSE	TRUE	FALSE	0.622	0.714917	-0.479938	FALSE	0.50951	0.642127	-0.00324703	0.00124152	8.74664e-05	2.14088e-11	6.61125	0.00175027
ck17-25	R	WNT3A	FZD9_LRP6	secreted	FALSE	FALSE	FALSE	TRUE	FALSE	0.257	0.552047	0.63222	FALSE	0.331331	0.600587	0.00152695	-0.000445184	9.73049e-06	2.38107e-12	6.61136	0.0429016
ck17-5	R	WNT8B	FZD6_LRP5	secreted	FALSE	FALSE	FALSE	TRUE	FALSE	0.884	1	-1.19772	FALSE	0.8999	1	-0.00607525	-0.000126674	2.46669e-05	6.03478e-12	6.61145	0.0142442
ck17-12e6	NR	GDF6	BMPR1A_ACVR2B	secreted	FALSE	FALSE	FALSE	TRUE	FALSE	0.969	1	-1.59682	FALSE	0.951952	1	-0.00579175	0.000270386	1.44125e-05	3.52442e-12	6.61165	-0.0105573
ck17-208	NR	WNT6	FZD8_LRP6	secreted	FALSE	FALSE	FALSE	TRUE	FALSE	0.724	1	-0.652626	FALSE	0.721722	1	-0.00243702	0.000104008	1.51597e-05	3.70689e-12	6.61168	-0.00323261
ck17-1294	R	WNT7A	FZD2_LRP6	secreted	FALSE	FALSE	FALSE	TRUE	FALSE	0.022	0.0904169	2.0459	FALSE	0.0710711	0.169486	0.0106051	-0.00496022	5.78825e-05	1.41531e-11	6.6117	0.00336676
ck17-12e6	NR	WNT16	FZD4_LRP6	secreted	FALSE	FALSE	FALSE	TRUE	FALSE	0.579	0.897233	-0.448424	FALSE	0.562563	0.890191	-0.00170438	-1.72584e-06	1.4417e-05	3.52442e-12	6.61179	-0.00343282
ck17-19	NR	ANGPTL7	LILRB3	secreted	FALSE	FALSE	FALSE	TRUE	FALSE	0.238	0.408698	0.566174	FALSE	0.17017	0.290076	0.00250105	0.000144926	1.73179e-05	4.23272e-12	6.61188	-0.0044406
ck17-12e6	NR	PDYN	OPRD1	secreted	FALSE	FALSE	FALSE	TRUE	FALSE	0.067	0.208039	0.824122	FALSE	0.0620621	0.171132	0.00311461	-1.57799e-05	1.44282e-05	3.52442e-12	6.61213	-0.000942758
ck17-12e6	NR	WNT16	FZD7_LRP6	secreted	FALSE	FALSE	FALSE	TRUE	FALSE	0.025	0.0927691	2.28616	FALSE	0.028028	0.0865709	0.00884773	0.000163658	1.4429e-05	3.52442e-12	6.61215	-0.00479508
ck17-19	NR	GDF7	BMPR1B_ACVR2B	secreted	FALSE	FALSE	FALSE	TRUE	FALSE	0.5	0.692732	-0.109475	FALSE	0.454454	0.642783	8.25761e-05	0.000538606	1.73521e-05	4.23272e-12	6.61273	0.0343711
ck17-5	R	PTH2	PTH1R	secreted	FALSE	FALSE	FALSE	TRUE	FALSE	0.349	0.618229	0.254572	FALSE	0.374374	0.621263	0.00155283	0.000286434	2.47466e-05	6.03478e-12	6.61285	0.00138991
ck17-5	R	OSTN	NPR3	secreted	FALSE	FALSE	FALSE	TRUE	FALSE	0.127	0.297756	1.15781	FALSE	0.147147	0.292392	0.00638546	0.000625567	2.47488e-05	6.03478e-12	6.61289	0.00207614
ck17-19	NR	UTS2	UTS2R	secreted	FALSE	FALSE	FALSE	TRUE	FALSE	0.664	0.831242	-0.488899	FALSE	0.800801	0.960199	-0.00160542	0.000431642	1.73607e-05	4.23272e-12	6.61295	-0.00156115
ck17-7	NR	THPO	MPL	secreted	FALSE	FALSE	FALSE	TRUE	FALSE	0.699	0.988951	-0.631701	FALSE	0.754755	1	-0.00225837	-0.000231164	1.02985e-05	2.5082e-12	6.61341	-0.00485666
ck17-19	NR	CCL27	CCR10	secreted	FALSE	FALSE	FALSE	TRUE	FALSE	0.166	0.312886	0.998872	FALSE	0.12012	0.220415	0.00473182	0.000566442	1.73896e-05	4.23272e-12	6.61367	-0.0071838
ck17-12e6	NR	FGF22	FGFR2	secreted	FALSE	FALSE	FALSE	TRUE	FALSE	0.16	0.399397	1.03462	FALSE	0.15015	0.3569	0.00395129	1.33059e-05	1.44872e-05	3.52442e-12	6.6139	-0.0138491
ck17-7	NR	GUCA2A	GUCY2C	secreted	TRUE	FALSE	FALSE	FALSE	TRUE	0.006	0.0341731	3.79041	TRUE	0.001001	0.00424775	0.0125513	0.000377662	1.0315e-05	2.5082e-12	6.61411	-0.00325972
ck17-7	NR	RLN3	RXFP3	secreted	FALSE	FALSE	FALSE	TRUE	FALSE	0.19	0.447192	0.808684	FALSE	0.14014	0.330989	0.00264062	4.29016e-05	1.03188e-05	2.5082e-12	6.61427	-0.0025365
ck17-5	R	WNT10B	FZD3_LRP6	secreted	TRUE	FALSE	FALSE	FALSE	TRUE	0.005	0.0200239	2.71057	TRUE	0.00600601	0.016541	0.0133216	-0.000186647	2.48355e-05	6.03478e-12	6.61441	0.00652385
ck17-5	R	WNT11	FZD7	secreted	FALSE	FALSE	FALSE	TRUE	FALSE	0.185	0.395517	0.874211	FALSE	0.234234	0.428206	0.000722484	-0.00363431	2.48371e-05	6.03478e-12	6.61444	-0.00652359
ck17-21	NR	PDYN	OPRK1	secreted	FALSE	FALSE	FALSE	TRUE	FALSE	0.299	0.590832	-0.33546	FALSE	0.411411	0.714945	-0.000989306	-0.000136142	6.46822e-06	1.57146e-12	6.61448	-0.000961249
ck17-12e6	NR	WNT4	FZD8_LRP5	secreted	FALSE	FALSE	FALSE	TRUE	FALSE	0.069	0.210692	1.55674	FALSE	0.028028	0.0865709	0.00601249	8.13165e-05	1.45161e-05	3.52442e-12	6.61476	0.0288566
ck17-1592	R	CLCF1	CNTFR_LIFR_IL6ST	secreted	TRUE	FALSE	FALSE	FALSE	TRUE	0.001	0.00398241	3.46395	TRUE	0	0	0.026649	-0.00587853	8.81774e-05	2.14088e-11	6.61477	0.00205391
ck17-7	NR	NPVF	NPFFR1	secreted	FALSE	FALSE	FALSE	TRUE	FALSE	0.074	0.236933	1.68176	FALSE	0.0780781	0.204599	0.0052646	-0.000141856	1.03347e-05	2.5082e-12	6.61494	-0.00449527
ck17-19	NR	WNT9B	FZD9_LRP6	secreted	FALSE	FALSE	FALSE	TRUE	FALSE	0.083	0.188534	1.4757	FALSE	0.154154	0.267295	0.00655951	0.000395047	1.74501e-05	4.23272e-12	6.61518	-0.00236247
ck17-1294	R	TNFSF4	TNFRSF4	secreted	TRUE	FALSE	FALSE	FALSE	TRUE	0.003	0.0191135	2.7649	TRUE	0.001001	0.00371331	0.0217458	0.000625819	5.83487e-05	1.41531e-11	6.61518	0.0656338
ck17-12e6	NR	FGF3	FGFR2	secreted	FALSE	FALSE	FALSE	TRUE	FALSE	0.391	0.724642	0.247025	FALSE	0.347347	0.656581	0.00113889	0.000197159	1.45336e-05	3.52442e-12	6.61529	-0.00782147
ck17-12e6	NR	SLURP1	CHRNA1	secreted	FALSE	FALSE	FALSE	TRUE	FALSE	0.856	1	-0.995293	FALSE	0.892893	1	-0.00401044	-0.000215167	1.45407e-05	3.52442e-12	6.6155	-0.00666924
ck17-1294	R	WNT10A	FZD7_LRP6	secreted	FALSE	TRUE	FALSE	FALSE	FALSE	0.028	0.106942	1.93893	TRUE	0.013013	0.0387751	0.0143745	-0.000442903	5.84008e-05	1.41531e-11	6.61557	-0.00269687
ck17-25	R	INHA_INHBA	ACVR2A	secreted	FALSE	FALSE	FALSE	TRUE	FALSE	0.322	0.625298	0.444444	FALSE	0.218218	0.44742	0.00187882	0.000485147	9.83303e-06	2.38107e-12	6.61591	-0.00831083
ck17-7	NR	CGA	FSHR	secreted	FALSE	FALSE	FALSE	TRUE	FALSE	0.048	0.175146	2.18736	FALSE	0.046046	0.134395	0.00732458	0.000279439	1.03738e-05	2.5082e-12	6.61658	-0.00232146
ck17-21	NR	NRTN	GFRA2_RET	secreted	FALSE	FALSE	FALSE	TRUE	FALSE	0.4	0.706531	-0.0643138	FALSE	0.453453	0.762169	-0.000674848	-0.000510885	6.49955e-06	1.57146e-12	6.61658	-0.00270868
ck17-19	NR	CCL13	ACKR2	secreted	FALSE	FALSE	FALSE	TRUE	FALSE	0.31	0.498782	0.4442	FALSE	0.295295	0.46077	0.00206152	0.000202764	1.751e-05	4.23272e-12	6.61667	-0.0178171
ck17-12e6	NR	WNT8A	FZD4_LRP6	secreted	FALSE	FALSE	FALSE	TRUE	FALSE	0.361	0.695524	0.0125956	FALSE	0.385385	0.707669	8.00611e-06	-4.01087e-05	1.45922e-05	3.52442e-12	6.61703	-0.0033539
ck17-19	NR	WNT9A	FZD3_LRP5	secreted	FALSE	FALSE	FALSE	TRUE	FALSE	0.934	1	-1.44523	FALSE	0.955956	1	-0.00626632	-0.000216113	1.75253e-05	4.23272e-12	6.61705	0.00567749
ck17-1294	R	WNT2B	FZD5_LRP6	secreted	FALSE	FALSE	FALSE	TRUE	FALSE	0.217	0.438508	0.784109	FALSE	0.239239	0.431747	0.00573053	-0.000272658	5.86153e-05	1.41531e-11	6.61716	0.0260899
ck17-25	R	WNT11	FZD9	secreted	FALSE	FALSE	FALSE	TRUE	FALSE	0.135	0.363625	1.1078	FALSE	0.0760761	0.198929	0.00357608	9.71959e-05	9.86177e-06	2.38107e-12	6.61718	-0.0103784
ck17-25	R	UCN	CRHR2	secreted	FALSE	FALSE	FALSE	TRUE	FALSE	0.608	0.869056	-0.284192	FALSE	0.630631	0.902233	-0.000778084	0.000115254	9.88113e-06	2.38107e-12	6.61803	0.0082793
ck17-1592	R	WNT5A	FZD6	secreted	FALSE	FALSE	FALSE	TRUE	FALSE	0.067	0.123483	1.4911	FALSE	0.302302	0.426543	0.000559734	-0.0134975	8.88763e-05	2.14088e-11	6.61819	0.00798493
ck17-5	R	WNT16	FZD4_LRP6	secreted	FALSE	FALSE	FALSE	TRUE	FALSE	0.935	1	-1.50046	FALSE	0.853854	1	-0.00602171	0.00148945	2.50592e-05	6.03478e-12	6.61831	-0.00131808
ck17-1592	R	SEMA3G	NRP2_PLXNA1	secreted	FALSE	FALSE	FALSE	TRUE	FALSE	0.217	0.320844	0.760514	FALSE	0.393393	0.526618	0.00145287	-0.00571821	8.8911e-05	2.14088e-11	6.61836	-0.0178619
ck17-208	NR	WNT2	FZD3_LRP5	secreted	FALSE	FALSE	FALSE	TRUE	FALSE	0.948	1	-1.40663	FALSE	0.956957	1	-0.00532232	0.000197164	1.53971e-05	3.70689e-12	6.61843	-0.00755525
ck17-25	R	CXCL5	CXCR1	secreted	FALSE	FALSE	FALSE	TRUE	FALSE	0.633	0.884245	-0.441139	FALSE	0.646647	0.911666	-0.00160013	-0.00021259	9.89322e-06	2.38107e-12	6.61857	-0.00561341
ck17-12e6	NR	INHA_INHBA	ACVR2A	secreted	FALSE	FALSE	FALSE	TRUE	FALSE	0.081	0.237686	1.40884	FALSE	0.0760761	0.201144	0.00556359	0.000172233	1.46445e-05	3.52442e-12	6.61859	0.000511695
ck17-25	R	TNFSF8	TNFRSF8	secreted	FALSE	FALSE	FALSE	TRUE	FALSE	0.022	0.109502	1.97178	FALSE	0.024024	0.0748273	0.006336	0.000133792	9.89412e-06	2.38107e-12	6.6186	0.00291268
ck17-5	R	WNT1	FZD1_LRP5	secreted	FALSE	FALSE	FALSE	TRUE	FALSE	0.879	1	-1.1655	FALSE	0.86987	1	-0.00573342	0.000108107	2.51207e-05	6.03478e-12	6.61937	-0.00471364
ck17-5	R	WNT16	FZD1_LRP6	secreted	FALSE	FALSE	FALSE	TRUE	FALSE	0.866	1	-1.13233	FALSE	0.671672	0.949663	-0.00266022	0.00301636	2.51322e-05	6.03478e-12	6.61957	0.00155547
ck17-5	R	INHBE	ACVR1B_ACVR2B	secreted	FALSE	FALSE	FALSE	TRUE	FALSE	0.139	0.317877	1.09923	FALSE	0.161161	0.315786	0.00490095	-0.00061029	2.51374e-05	6.03478e-12	6.61966	0.0202662
ck17-1592	R	VEGFC	FLT4_KDR	secreted	TRUE	FALSE	FALSE	FALSE	TRUE	0.015	0.0368605	2.23805	TRUE	0.001001	0.0029205	0.0177502	-0.00338929	8.92175e-05	2.14088e-11	6.61986	0.0686232
ck17-21	NR	ADCYAP1	ADCYAP1R1	secreted	FALSE	FALSE	FALSE	TRUE	FALSE	0.246	0.522486	0.552463	FALSE	0.361361	0.660916	0.000666435	-0.000747605	6.55113e-06	1.57146e-12	6.62001	-0.00631856
ck17-7	NR	POMC	MC1R	secreted	FALSE	FALSE	FALSE	TRUE	FALSE	0.998	1	-2.73808	FALSE	0.996997	1	-0.00887964	-2.28823e-05	1.0463e-05	2.5082e-12	6.62029	0.0408268
ck17-1294	R	BMP8B	BMPR1A_ACVR2B	secreted	FALSE	TRUE	FALSE	FALSE	FALSE	0.015	0.0669266	2.20008	TRUE	0.002002	0.0070866	0.0171949	0.000287334	5.90585e-05	1.41531e-11	6.62043	0.029545
ck17-7	NR	NPB	NPBWR1	secreted	FALSE	FALSE	FALSE	TRUE	FALSE	0.033	0.130895	2.01705	FALSE	0.046046	0.134395	0.00655992	3.34457e-05	1.04695e-05	2.5082e-12	6.62056	0.00616118
ck17-1592	R	WNT2B	FZD6_LRP6	secreted	FALSE	FALSE	TRUE	FALSE	TRUE	0.013	0.0329153	2.39174	FALSE	0.195195	0.296421	0.0100355	-0.012579	8.94023e-05	2.14088e-11	6.62076	-0.00297651
ck17-12e6	NR	WNT2	FZD3_LRP6	secreted	FALSE	FALSE	FALSE	TRUE	FALSE	0.715	0.996065	-0.59013	FALSE	0.737738	1	-0.00217871	8.60488e-05	1.47281e-05	3.52442e-12	6.62106	0.00353219
ck17-7	NR	FGF20	FGFR4	secreted	FALSE	FALSE	FALSE	TRUE	FALSE	0.144	0.36978	1.06798	FALSE	0.197197	0.425955	0.00314194	-0.000316094	1.04842e-05	2.5082e-12	6.62117	-0.0111289
ck17-7	NR	PYY	GPR83	secreted	FALSE	FALSE	FALSE	TRUE	FALSE	0.784	1	-0.826745	FALSE	0.806807	1	-0.00279317	-0.000115969	1.04862e-05	2.5082e-12	6.62126	-0.00392455
ck17-12e6	NR	CCL5	ACKR2	secreted	FALSE	FALSE	FALSE	TRUE	FALSE	0.858	1	-1.02769	FALSE	0.952953	1	-0.00555526	-0.00161031	1.47354e-05	3.52442e-12	6.62127	-0.0114197
ck17-19	NR	CXCL5	CXCR2	secreted	FALSE	TRUE	FALSE	FALSE	FALSE	0.055	0.139444	1.70127	TRUE	0.015015	0.0348201	0.0072139	5.67316e-05	1.76985e-05	4.23272e-12	6.62132	0.056998
ck17-208	NR	FGF17	FGFR2	secreted	FALSE	FALSE	FALSE	TRUE	FALSE	0.052	0.182125	1.70548	FALSE	0.0580581	0.163253	0.0068131	9.67866e-05	1.55085e-05	3.70689e-12	6.62156	-0.0068465
ck17-12e6	NR	BMP8B	BMPR1A_ACVR2B	secreted	FALSE	FALSE	FALSE	TRUE	FALSE	0.04	0.13706	1.82707	FALSE	0.026026	0.0811371	0.00691097	-0.000110998	1.47709e-05	3.52442e-12	6.62232	-0.0181763
ck17-19	NR	GDF5	BMPR1A_ACVR2B	secreted	FALSE	FALSE	FALSE	TRUE	FALSE	0.492	0.687978	-0.0835966	FALSE	0.494494	0.685941	-0.000440703	-8.85436e-05	1.77461e-05	4.23272e-12	6.62248	-0.00643231
ck17-21	NR	WNT4	FZD8_LRP5	secreted	FALSE	FALSE	FALSE	TRUE	FALSE	0.878	1	-1.1395	FALSE	0.858859	1	-0.00286991	5.58391e-05	6.5924e-06	1.57146e-12	6.62274	-0.0109208
ck17-7	NR	WNT8B	FZD7_LRP5	secreted	FALSE	FALSE	FALSE	TRUE	FALSE	0.11	0.309778	1.22667	FALSE	0.314314	0.602118	0.00218823	-0.00179129	1.05247e-05	2.5082e-12	6.62285	-0.0074551
ck17-1294	R	GZMA	F2RL2	secreted	FALSE	TRUE	FALSE	FALSE	FALSE	0.031	0.11538	1.86829	TRUE	0.016016	0.0468676	0.0137314	-0.000666746	5.93917e-05	1.41531e-11	6.62287	0.0452181
ck17-5	R	MSTN	TGFBR1_ACVR2B	secreted	FALSE	FALSE	FALSE	TRUE	FALSE	0.257	0.495072	0.666615	FALSE	0.257257	0.461317	0.00254016	-0.000814529	2.53253e-05	6.03478e-12	6.62289	0.0178941
ck17-19	NR	TNFSF11	TNFRSF11A	secreted	FALSE	FALSE	FALSE	TRUE	FALSE	0.148	0.290219	1.06497	FALSE	0.102102	0.193457	0.00456936	8.04739e-05	1.77667e-05	4.23272e-12	6.62299	0.000517124
ck17-5	R	WNT8B	FZD9_LRP5	secreted	FALSE	FALSE	FALSE	TRUE	FALSE	0.561	0.823784	-0.1408	FALSE	0.586587	0.866304	-0.000718747	-1.00864e-05	2.53319e-05	6.03478e-12	6.62301	-0.00595344
ck17-7	NR	KLK3	NTRK1	secreted	FALSE	FALSE	FALSE	TRUE	FALSE	0.537	0.850489	-0.167051	FALSE	0.488488	0.821778	-9.74118e-05	0.000444669	1.053e-05	2.5082e-12	6.62307	0.0213676
ck17-19	NR	PRL	PRLR	secreted	FALSE	FALSE	FALSE	TRUE	FALSE	0.28	0.460852	0.432617	FALSE	0.297297	0.463416	0.00203567	0.000211854	1.77729e-05	4.23272e-12	6.62314	0.0237199
ck17-1294	R	WNT7A	FZD7_LRP6	secreted	FALSE	FALSE	FALSE	TRUE	FALSE	0.071	0.206764	1.46126	FALSE	0.177177	0.347959	0.0046726	-0.00659622	5.94704e-05	1.41531e-11	6.62345	-0.00958712
ck17-5	R	WNT8B	LRP5	secreted	FALSE	FALSE	FALSE	TRUE	FALSE	0.907	1	-1.36008	FALSE	0.928929	1	-0.00687814	-2.8117e-05	2.53662e-05	6.03478e-12	6.62359	0.0123391
ck17-208	NR	FGF9	FGFR2	secreted	FALSE	FALSE	FALSE	TRUE	FALSE	0.564	0.895762	-0.34148	FALSE	0.595596	0.931214	-0.0015311	-0.00018311	1.55828e-05	3.70689e-12	6.62364	-0.00141266
ck17-208	NR	GHRH	VIPR1	secreted	FALSE	FALSE	FALSE	TRUE	FALSE	0.626	0.941793	-0.479782	FALSE	0.56957	0.908954	-0.00158767	0.000307348	1.56005e-05	3.70689e-12	6.62413	-0.00482935
ck17-5	R	EPO	EPOR	secreted	FALSE	FALSE	FALSE	TRUE	FALSE	0.323	0.586352	0.477863	FALSE	0.211211	0.395086	0.00448407	0.00207544	2.54058e-05	6.03478e-12	6.62427	0.0408041
ck17-12e6	NR	WNT2B	FZD3_LRP6	secreted	FALSE	TRUE	FALSE	FALSE	FALSE	0.015	0.061448	2.31946	TRUE	0.011011	0.0370956	0.00848922	-0.000445623	1.48388e-05	3.52442e-12	6.62431	0.00503507
ck17-208	NR	PRSS3	F2RL2	secreted	FALSE	FALSE	FALSE	TRUE	FALSE	0.973	1	-0.924017	FALSE	0.967968	1	-0.00383804	-0.000185413	1.56261e-05	3.70689e-12	6.62484	-0.00395705
ck17-5	R	WNT9B	FZD1_LRP5	secreted	FALSE	FALSE	FALSE	TRUE	FALSE	0.977	1	-2.09179	FALSE	0.975976	1	-0.0107152	-0.00016265	2.54496e-05	6.03478e-12	6.62502	-0.0212459
ck17-12e6	NR	WNT3	FZD3_LRP5	secreted	FALSE	FALSE	FALSE	TRUE	FALSE	0.395	0.729604	0.209577	FALSE	0.458458	0.784922	0.000981883	0.000173883	1.4864e-05	3.52442e-12	6.62505	0.0224757
ck17-19	NR	GCG	GLP1R	secreted	TRUE	FALSE	FALSE	FALSE	TRUE	0.011	0.0398221	4.29819	TRUE	0.00900901	0.0218997	0.0186217	0.000455557	1.78629e-05	4.23272e-12	6.62533	-0.00122183
ck17-208	NR	CD40LG	ITGA2B_ITGB3	secreted	FALSE	FALSE	FALSE	TRUE	FALSE	0.741	1	-0.599911	FALSE	0.734735	1	-0.00235799	1.60132e-05	1.56599e-05	3.70689e-12	6.62578	-0.00295825
ck17-7	NR	CGA	LHCGR	secreted	FALSE	FALSE	FALSE	TRUE	FALSE	0.17	0.41553	0.80258	FALSE	0.167167	0.374613	0.00276682	0.000154091	1.05978e-05	2.5082e-12	6.62585	-0.00258482
ck17-25	R	FGF20	FGFR4	secreted	FALSE	FALSE	FALSE	TRUE	FALSE	0.079	0.262423	1.51777	FALSE	0.0640641	0.172172	0.0049101	8.92314e-05	1.00888e-05	2.38107e-12	6.62707	-0.00879626
ck17-7	NR	NPVF	NPFFR2	secreted	FALSE	FALSE	FALSE	TRUE	FALSE	0.346	0.656181	0.144898	FALSE	0.363363	0.670336	0.000331151	-0.000141267	1.06299e-05	2.5082e-12	6.62717	-0.00301123
ck17-19	NR	CXCL3	CXCR1	secreted	FALSE	FALSE	FALSE	TRUE	FALSE	0.832	0.943941	-0.978697	FALSE	0.910911	1	-0.00465995	-0.000514653	1.79396e-05	4.23272e-12	6.62719	-0.00822217
ck17-208	NR	WNT3A	FZD3_LRP5	secreted	FALSE	FALSE	FALSE	TRUE	FALSE	0.132	0.355497	1.02086	FALSE	0.128128	0.309238	0.00395386	-9.25728e-05	1.57114e-05	3.70689e-12	6.62721	-0.0036176
ck17-19	NR	WNT10B	FZD4_LRP5	secreted	FALSE	FALSE	FALSE	TRUE	FALSE	0.155	0.298123	1.07944	FALSE	0.182182	0.30812	0.00500658	0.000432379	1.79569e-05	4.23272e-12	6.62761	0.0180972
ck17-7	NR	SHH	PTCH2_SMO	secreted	FALSE	FALSE	FALSE	TRUE	FALSE	0.397	0.712595	0.0924038	FALSE	0.394394	0.705117	0.000396857	9.54288e-05	1.06412e-05	2.5082e-12	6.62763	-0.00571571
ck17-208	NR	CTSG	F2RL3	secreted	FALSE	FALSE	FALSE	TRUE	FALSE	0.517	0.851151	-0.121704	FALSE	0.572573	0.91176	-0.000687436	-0.000204775	1.57279e-05	3.70689e-12	6.62766	0.0134436
ck17-1294	R	WNT10A	FZD6_LRP6	secreted	FALSE	FALSE	FALSE	TRUE	FALSE	0.167	0.369731	0.985756	FALSE	0.132132	0.278482	0.0071503	-0.000491936	6.01038e-05	1.41531e-11	6.62805	0.00583169
ck17-19	NR	BMP5	BMPR1A_ACVR2B	secreted	FALSE	FALSE	FALSE	TRUE	FALSE	0.692	0.850042	-0.572566	FALSE	0.682683	0.861616	-0.0026017	-0.000174056	1.7977e-05	4.23272e-12	6.6281	-0.00929804
ck17-7	NR	WNT9A	FZD9_LRP6	secreted	FALSE	FALSE	FALSE	TRUE	FALSE	0.016	0.0762252	2.28936	FALSE	0.04004	0.121817	0.00660943	-0.000862942	1.06534e-05	2.5082e-12	6.62813	-0.0160688
ck17-12e6	NR	GDF7	BMPR1A_ACVR2A	secreted	FALSE	FALSE	FALSE	TRUE	FALSE	0.937	1	-1.40505	FALSE	0.956957	1	-0.00597911	-0.000542331	1.49728e-05	3.52442e-12	6.62821	-0.000654139
ck17-12e6	NR	BMP10	ACVRL1_ACVR2A	secreted	FALSE	FALSE	FALSE	TRUE	FALSE	0.47	0.809417	-0.0765816	FALSE	0.453453	0.779548	6.31452e-05	0.000359539	1.49792e-05	3.52442e-12	6.6284	0.0165066
ck17-7	NR	RLN3	RXFP1	secreted	TRUE	FALSE	FALSE	FALSE	TRUE	0.008	0.0426907	3.15149	TRUE	0.00600601	0.0228891	0.0104895	0.000197203	1.06658e-05	2.5082e-12	6.62863	-0.00423348
ck17-1592	R	SEMA3B	NRP2_PLXNA3	secreted	TRUE	FALSE	FALSE	FALSE	TRUE	0.002	0.00707589	3.73667	TRUE	0.00800801	0.0193872	0.0228185	-0.0128349	9.10405e-05	2.14088e-11	6.62864	0.0223534
ck17-1294	R	LTA	TNFRSF1B	secreted	TRUE	FALSE	FALSE	FALSE	TRUE	0.007	0.03687	2.69435	TRUE	0.00600601	0.0193908	0.0216965	0.000792862	6.01914e-05	1.41531e-11	6.62868	0.00101795
ck17-5	R	WNT10B	FZD4_LRP5	secreted	FALSE	FALSE	FALSE	TRUE	FALSE	0.052	0.1488	1.65201	FALSE	0.042042	0.0988777	0.00853423	0.000164632	2.56676e-05	6.03478e-12	6.62872	-0.0187867
ck17-12e6	NR	WNT5B	FZD9	secreted	FALSE	FALSE	FALSE	TRUE	FALSE	0.38	0.720389	0.269342	FALSE	0.283283	0.565551	0.00096549	-7.73916e-05	1.4992e-05	3.52442e-12	6.62877	-0.00557014
ck17-1294	R	BTLA	TNFRSF14	secreted	FALSE	FALSE	FALSE	TRUE	FALSE	0.634	0.858873	-0.387907	FALSE	0.651652	0.892982	-0.00307317	-6.31699e-05	6.02114e-05	1.41531e-11	6.62883	-0.0426287
ck17-5	R	UTS2	UTS2R	secreted	TRUE	FALSE	FALSE	FALSE	TRUE	0.006	0.0235222	3.1512	TRUE	0.003003	0.00857783	0.0162298	0.000258328	2.56884e-05	6.03478e-12	6.62908	0.129226
ck17-21	NR	WNT10B	FZD3_LRP5	secreted	FALSE	FALSE	FALSE	TRUE	FALSE	0.697	0.940528	-0.696223	FALSE	0.632633	0.94005	-0.0017764	2.54522e-05	6.69797e-06	1.57146e-12	6.62964	-0.00316321
ck17-208	NR	POMC	MC3R	secreted	FALSE	FALSE	FALSE	TRUE	FALSE	0.618	0.939123	-0.550388	FALSE	0.640641	0.980709	-0.00221011	-2.20288e-05	1.58048e-05	3.70689e-12	6.62978	-0.0020266
ck17-208	NR	CCL24	ACKR2	secreted	FALSE	FALSE	FALSE	TRUE	FALSE	0.323	0.646444	0.287157	FALSE	0.288288	0.566143	0.00135583	0.000214207	1.58056e-05	3.70689e-12	6.6298	-0.00446345
ck17-19	NR	NPFF	NPFFR1	secreted	FALSE	FALSE	FALSE	TRUE	FALSE	0.301	0.487426	0.390186	FALSE	0.263263	0.417247	0.00145934	-0.000198602	1.80548e-05	4.23272e-12	6.62997	0.00868833
ck17-12e6	NR	BMP8A	BMPR1B_BMPR2	secreted	FALSE	FALSE	FALSE	TRUE	FALSE	0.419	0.75621	0.100021	FALSE	0.446446	0.773069	0.000330373	-5.75527e-05	1.50423e-05	3.52442e-12	6.63023	-0.017664
ck17-5	R	SST	SSTR5	secreted	FALSE	FALSE	FALSE	TRUE	FALSE	0.881	1	-1.17383	FALSE	0.902903	1	-0.00717945	-0.00122172	2.57602e-05	6.03478e-12	6.63029	-0.0141331
ck17-1592	R	FGF2	FGFR3	secreted	FALSE	FALSE	TRUE	FALSE	TRUE	0.005	0.0149528	2.78886	FALSE	0.115115	0.197181	0.0123595	-0.014303	9.14005e-05	2.14088e-11	6.63036	-0.00588995
ck17-7	NR	AVP	AVPR2	secreted	FALSE	FALSE	FALSE	TRUE	FALSE	0.725	1	-0.717091	FALSE	0.714715	1	-0.00234199	4.84018e-06	1.07106e-05	2.5082e-12	6.63045	-0.00396917
ck17-208	NR	WNT5A	FZD9	secreted	FALSE	FALSE	FALSE	TRUE	FALSE	0.869	1	-1.07299	FALSE	0.925926	1	-0.0041092	0.000159853	1.58297e-05	3.70689e-12	6.63046	-0.0130779
ck17-12e6	NR	INHBC	ACVR1C_ACVR2B	secreted	FALSE	FALSE	FALSE	TRUE	FALSE	0.299	0.615479	0.488626	FALSE	0.295295	0.583951	0.00202003	0.000124406	1.50506e-05	3.52442e-12	6.63047	-0.0090834
ck17-25	R	GHRH	VIPR1	secreted	FALSE	FALSE	FALSE	TRUE	FALSE	0.104	0.310586	1.31389	FALSE	0.0990991	0.24703	0.0041445	-4.53453e-05	1.0169e-05	2.38107e-12	6.6305	-0.00717435
ck17-19	NR	CSF2	CSF2RA_CSF2RB	secreted	FALSE	FALSE	FALSE	TRUE	FALSE	0.601	0.785001	-0.356108	FALSE	0.588589	0.776567	-0.00164198	-0.000126906	1.8101e-05	4.23272e-12	6.63108	0.00549865
ck17-19	NR	GDF5	BMPR1A_ACVR2A	secreted	FALSE	FALSE	FALSE	TRUE	FALSE	0.13	0.265285	1.16537	FALSE	0.145145	0.254889	0.00478726	-0.000172361	1.8112e-05	4.23272e-12	6.63135	0.0353703
ck17-7	NR	FGF8	FGFR4	secreted	FALSE	FALSE	FALSE	TRUE	FALSE	0.922	1	-1.22477	FALSE	0.885886	1	-0.00357922	0.000436043	1.07477e-05	2.5082e-12	6.63196	-0.00519324
ck17-208	NR	WNT10B	FZD3_LRP6	secreted	FALSE	FALSE	FALSE	TRUE	FALSE	0.335	0.655161	-0.0538602	FALSE	0.373373	0.676133	-0.000334495	-0.000119835	1.58843e-05	3.70689e-12	6.63196	-0.00185051
ck17-7	NR	PRLH	PRLHR	secreted	FALSE	FALSE	FALSE	TRUE	FALSE	0.245	0.524536	0.171007	FALSE	0.226226	0.46891	0.000723718	0.000162921	1.07543e-05	2.5082e-12	6.63222	-0.00151165
ck17-25	R	CCL3L1	ACKR2	secreted	FALSE	FALSE	FALSE	TRUE	FALSE	0.9	1	-1.25506	FALSE	0.922923	1	-0.00461967	-0.00060942	1.02098e-05	2.38107e-12	6.63224	-0.0183878
ck17-5	R	CD40LG	ITGA2B_ITGB3	secreted	FALSE	FALSE	FALSE	TRUE	FALSE	0.743	0.969021	-0.674081	FALSE	0.822823	1	-0.00368857	-0.000259292	2.58811e-05	6.03478e-12	6.63232	0.00716953
ck17-208	NR	WNT11	FZD2	secreted	FALSE	FALSE	FALSE	TRUE	FALSE	0.147	0.379078	1.03688	FALSE	0.105105	0.261424	0.0042698	0.00013552	1.58982e-05	3.70689e-12	6.63234	0.0145346
ck17-19	NR	CD40LG	ITGAM_ITGB2	secreted	FALSE	FALSE	FALSE	TRUE	FALSE	0.171	0.319908	0.834322	FALSE	0.197197	0.329825	0.00371653	0.000161754	1.81534e-05	4.23272e-12	6.63234	-0.00486336
ck17-12e6	NR	NPVF	NPFFR2	secreted	FALSE	FALSE	FALSE	TRUE	FALSE	0.541	0.866752	-0.454423	FALSE	0.384384	0.707386	-0.00166299	0.000104505	1.51285e-05	3.52442e-12	6.63271	-0.00174696
ck17-1592	R	TAC4	TACR1	secreted	FALSE	FALSE	FALSE	TRUE	FALSE	0.293	0.40524	0.489251	FALSE	0.0670671	0.125692	0.0105323	0.00584203	9.19033e-05	2.14088e-11	6.63274	-0.00446656
ck17-208	NR	IL2	IL20RA_IL20RB_IL2RG	secreted	FALSE	FALSE	FALSE	TRUE	FALSE	0.46	0.797881	-0.454201	FALSE	0.453453	0.77788	-0.00176551	4.63675e-05	1.59133e-05	3.70689e-12	6.63275	-0.0022942
ck17-19	NR	GDNF	GFRA1_RET	secreted	FALSE	FALSE	FALSE	TRUE	FALSE	0.096	0.211678	1.22714	FALSE	0.0940941	0.180089	0.00532017	8.91361e-05	1.81713e-05	4.23272e-12	6.63277	-0.00327878
ck17-25	R	WNT11	FZD8	secreted	FALSE	FALSE	FALSE	TRUE	FALSE	0.167	0.425947	0.900704	FALSE	0.215215	0.444204	0.00250136	-0.00037901	1.02266e-05	2.38107e-12	6.63296	0.000987352
ck17-12e6	NR	WNT3A	FZD7_LRP6	secreted	FALSE	FALSE	FALSE	TRUE	FALSE	0.509	0.839875	-0.144202	FALSE	0.448448	0.77413	-0.000395296	0.000165782	1.51391e-05	3.52442e-12	6.63301	-0.00624002
ck17-5	R	WNT10B	FZD8_LRP6	secreted	TRUE	FALSE	FALSE	FALSE	TRUE	0.014	0.0491321	2.28335	TRUE	0.001001	0.00301728	0.0124695	0.000843972	2.59226e-05	6.03478e-12	6.63302	0.0545002
ck17-1592	R	WNT10A	FZD9_LRP6	secreted	TRUE	FALSE	FALSE	FALSE	TRUE	0.001	0.00398241	3.92881	TRUE	0	0	0.029915	-0.00776118	9.19627e-05	2.14088e-11	6.63302	0.0363849
ck17-25	R	CCL1	ACKR4	secreted	FALSE	FALSE	FALSE	TRUE	FALSE	0.098	0.300846	1.43284	FALSE	0.036036	0.106255	0.0045097	-7.39038e-05	1.02334e-05	2.38107e-12	6.63325	-0.00331023
ck17-25	R	CCL28	CCR3	secreted	FALSE	FALSE	FALSE	TRUE	FALSE	0.953	1	-1.5549	FALSE	0.955956	1	-0.00482923	0.0001457	1.0237e-05	2.38107e-12	6.6334	-0.0102925
ck17-12e6	NR	BMP5	BMPR1A_ACVR2A	secreted	FALSE	FALSE	FALSE	TRUE	FALSE	0.961	1	-1.53693	FALSE	0.950951	1	-0.00593232	5.14804e-05	1.51583e-05	3.52442e-12	6.63356	-0.00311211
ck17-12e6	NR	GDF7	BMPR1A_ACVR2B	secreted	FALSE	FALSE	FALSE	TRUE	FALSE	0.783	1	-0.820614	FALSE	0.900901	1	-0.00383259	-0.000637596	1.51587e-05	3.52442e-12	6.63358	0.0268714
ck17-7	NR	CXCL1	CXCR2	secreted	FALSE	FALSE	FALSE	TRUE	FALSE	0.836	1	-0.955758	FALSE	0.875876	1	-0.00331831	-0.000178703	1.07908e-05	2.5082e-12	6.63369	-0.00289313
ck17-7	NR	KISS1	KISS1R	secreted	FALSE	FALSE	FALSE	TRUE	FALSE	0.084	0.260958	1.47044	FALSE	0.213213	0.450256	0.00279424	-0.0020365	1.07927e-05	2.5082e-12	6.63377	-0.0130294
ck17-19	NR	BMP5	BMPR1A_ACVR2A	secreted	FALSE	FALSE	FALSE	TRUE	FALSE	0.388	0.58904	0.284665	FALSE	0.394394	0.576159	0.00103637	-0.000178546	1.82148e-05	4.23272e-12	6.63381	-0.0106263
ck17-7	NR	NPY	GPR83	secreted	FALSE	FALSE	FALSE	TRUE	FALSE	0.082	0.257445	1.60407	FALSE	0.0730731	0.194898	0.00550567	0.000235021	1.07964e-05	2.5082e-12	6.63392	-0.00361805
ck17-5	R	UCN2	CRHR2	secreted	FALSE	FALSE	FALSE	TRUE	FALSE	0.995	1	-2.40434	FALSE	1	1	-0.0122362	2.09063e-05	2.59887e-05	6.03478e-12	6.63412	0.00555871
ck17-7	NR	GCG	GCGR	secreted	FALSE	FALSE	FALSE	TRUE	FALSE	0.782	1	-0.520461	FALSE	0.823824	1	-0.00164199	6.91915e-05	1.08097e-05	2.5082e-12	6.63445	-0.00158506
ck17-5	R	WNT8B	FZD1_LRP6	secreted	FALSE	FALSE	FALSE	TRUE	FALSE	0.358	0.626219	0.403421	FALSE	0.251251	0.452949	0.00324412	0.0011867	2.60094e-05	6.03478e-12	6.63447	0.0568359
ck17-12e6	NR	WNT16	FZD5_LRP6	secreted	FALSE	FALSE	FALSE	TRUE	FALSE	0.567	0.886942	-0.381798	FALSE	0.505506	0.833044	-0.00157371	-8.55711e-05	1.51922e-05	3.52442e-12	6.63453	-0.00484213
ck17-5	R	MSTN	ACVR1B_ACVR2B	secreted	FALSE	FALSE	FALSE	TRUE	FALSE	0.625	0.879202	-0.330701	FALSE	0.614615	0.897507	-0.00253975	-0.000852668	2.60255e-05	6.03478e-12	6.63474	0.0126272
ck17-7	NR	INSL3	RXFP3	secreted	FALSE	FALSE	FALSE	TRUE	FALSE	0.275	0.564942	0.558239	FALSE	0.307307	0.590596	0.00183223	-3.8519e-06	1.0818e-05	2.5082e-12	6.63478	-0.0109814
ck17-12e6	NR	PROK2	PROKR2	secreted	FALSE	FALSE	FALSE	TRUE	FALSE	0.112	0.301398	1.17926	FALSE	0.109109	0.270506	0.00479894	0.000199678	1.52109e-05	3.52442e-12	6.63507	-0.00443423
ck17-5	R	WNT16	FZD9_LRP5	secreted	FALSE	FALSE	FALSE	TRUE	FALSE	0.1	0.251729	1.30118	FALSE	0.048048	0.111453	0.00857731	0.00193603	2.60513e-05	6.03478e-12	6.63517	0.0060956
ck17-7	NR	NRTN	GFRA2_RET	secreted	FALSE	FALSE	FALSE	TRUE	FALSE	0.096	0.284795	1.34807	FALSE	0.0770771	0.202864	0.00437692	-5.98118e-05	1.08318e-05	2.5082e-12	6.63534	-0.00944064
ck17-25	R	CCL15	CCR1	secreted	FALSE	FALSE	FALSE	TRUE	FALSE	0.021	0.106947	2.13826	FALSE	0.017017	0.0564076	0.00703041	0.000170604	1.02921e-05	2.38107e-12	6.63573	0.00875256
ck17-5	R	ANGPTL7	LILRB3	secreted	FALSE	FALSE	FALSE	TRUE	FALSE	0.732	0.963141	-0.66128	FALSE	0.707708	0.987404	-0.00349687	-0.000119445	2.60856e-05	6.03478e-12	6.63574	0.033905
ck17-25	R	WNT9A	FZD9_LRP6	secreted	FALSE	FALSE	FALSE	TRUE	FALSE	0.091	0.287388	1.43124	FALSE	0.0770771	0.200193	0.00443197	-0.000159786	1.02928e-05	2.38107e-12	6.63576	-0.0123418
ck17-7	NR	PTH2	PTH2R	secreted	FALSE	FALSE	FALSE	TRUE	FALSE	0.712	0.996239	-0.66777	FALSE	0.747748	1	-0.00239353	-0.000194584	1.08437e-05	2.5082e-12	6.63582	-0.00497962
ck17-208	NR	POMC	OPRL1	secreted	FALSE	FALSE	FALSE	TRUE	FALSE	0.369	0.696416	0.148045	FALSE	0.366366	0.665089	0.000592933	-2.46861e-07	1.60542e-05	3.70689e-12	6.63658	-0.00716989
ck17-12e6	NR	WNT8A	FZD3_LRP5	secreted	FALSE	FALSE	FALSE	TRUE	FALSE	0.553	0.876643	-0.375286	FALSE	0.536537	0.86207	-0.00126647	0.000200205	1.52737e-05	3.52442e-12	6.63686	-0.00410912
ck17-1592	R	FGF17	FGFR3	secreted	FALSE	FALSE	FALSE	TRUE	FALSE	0.176	0.273759	0.94253	FALSE	0.673674	0.782188	-0.00777961	-0.0168594	9.28028e-05	2.14088e-11	6.63697	-0.0453052
ck17-25	R	NPB	NPBWR1	secreted	FALSE	FALSE	FALSE	TRUE	FALSE	0.693	0.924394	-0.60478	FALSE	0.704705	0.961978	-0.00197586	-3.26541e-05	1.03239e-05	2.38107e-12	6.63707	-0.00565926
ck17-12e6	NR	UCN	CRHR2	secreted	FALSE	FALSE	FALSE	TRUE	FALSE	0.322	0.643611	0.406578	FALSE	0.234234	0.49545	0.00162118	3.15829e-05	1.52857e-05	3.52442e-12	6.6372	-0.0101202
ck17-5	R	ADCYAP1	ADCYAP1R1	secreted	FALSE	FALSE	FALSE	TRUE	FALSE	0.085	0.220263	1.58192	FALSE	0.036036	0.0864354	0.00825987	0.000166052	2.61781e-05	6.03478e-12	6.63728	0.0994785
ck17-208	NR	FGF16	FGFR2	secreted	FALSE	FALSE	FALSE	TRUE	FALSE	0.94	1	-1.47538	FALSE	0.941942	1	-0.00594337	-2.63481e-05	1.60841e-05	3.70689e-12	6.63739	-0.0127886
ck17-12e6	NR	CD40LG	ITGA2B_ITGB3	secreted	FALSE	FALSE	FALSE	TRUE	FALSE	0.723	1	-0.622654	FALSE	0.725726	1	-0.0025145	-7.78221e-05	1.53145e-05	3.52442e-12	6.63801	-0.0110159
ck17-12e6	NR	WNT10A	FZD3_LRP6	secreted	FALSE	TRUE	FALSE	FALSE	FALSE	0.015	0.061448	2.15028	TRUE	0.01001	0.0342761	0.00845476	3.92389e-05	1.5317e-05	3.52442e-12	6.63809	0.0090738
ck17-25	R	CCL26	CCR3	secreted	FALSE	FALSE	FALSE	TRUE	FALSE	0.744	0.950278	-0.69819	FALSE	0.803804	1	-0.00208613	0.000160858	1.03575e-05	2.38107e-12	6.63848	-0.00656046
ck17-12e6	NR	WNT16	FZD2_LRP6	secreted	FALSE	FALSE	FALSE	TRUE	FALSE	0.506	0.838268	-0.232146	FALSE	0.502503	0.833044	-0.00076915	0.000139855	1.53324e-05	3.52442e-12	6.63852	-0.00491814
ck17-208	NR	IL33	IL1RL1_IL1RAP	secreted	FALSE	FALSE	FALSE	TRUE	FALSE	0.38	0.708912	0.238338	FALSE	0.431431	0.752437	0.000795153	-0.000162181	1.61339e-05	3.70689e-12	6.63873	0.0260497
ck17-12e6	NR	WNT4	FZD9_LRP5	secreted	FALSE	FALSE	FALSE	TRUE	FALSE	0.68	0.975217	-0.547441	FALSE	0.762763	1	-0.00234663	-0.000201553	1.53535e-05	3.52442e-12	6.63912	-0.011534
ck17-5	R	XCL1	XCR1	secreted	FALSE	FALSE	FALSE	TRUE	FALSE	0.249	0.483557	0.657599	FALSE	0.232232	0.426389	0.00433923	0.000967258	2.62933e-05	6.03478e-12	6.63918	-0.0205712
ck17-5	R	WNT1	FZD1_LRP6	secreted	FALSE	FALSE	FALSE	TRUE	FALSE	0.656	0.906059	-0.379672	FALSE	0.61962	0.900926	-0.00175846	0.000188417	2.62941e-05	6.03478e-12	6.6392	-0.0142533
ck17-21	NR	CTSG	F2RL2	secreted	FALSE	FALSE	FALSE	TRUE	FALSE	0.74	0.95295	-0.694233	FALSE	0.707708	0.996393	-0.00199166	-0.000174819	6.84898e-06	1.57146e-12	6.63932	0.0109249
ck17-12e6	NR	WNT3A	FZD4_LRP5	secreted	FALSE	FALSE	FALSE	TRUE	FALSE	0.308	0.625448	0.3821	FALSE	0.241241	0.508341	0.00155189	5.4256e-05	1.53623e-05	3.52442e-12	6.63937	-0.00529236
ck17-5	R	WNT16	FZD2_LRP6	secreted	FALSE	FALSE	FALSE	TRUE	FALSE	0.256	0.494284	0.62598	FALSE	0.169169	0.32881	0.00536362	0.0021528	2.63094e-05	6.03478e-12	6.63945	0.02502
ck17-12e6	NR	CORT	SSTR1	secreted	FALSE	FALSE	FALSE	TRUE	FALSE	0.47	0.809417	-0.212093	FALSE	0.414414	0.742215	-0.000711155	0.000120411	1.53723e-05	3.52442e-12	6.63965	-0.003543
ck17-25	R	NMU	NMUR1	secreted	FALSE	FALSE	FALSE	TRUE	FALSE	0.104	0.310586	1.30459	FALSE	0.0820821	0.20933	0.00409561	-0.000108998	1.03873e-05	2.38107e-12	6.63973	-0.00875848
ck17-19	NR	WNT9A	FZD9_LRP5	secreted	FALSE	TRUE	FALSE	FALSE	FALSE	0.043	0.116681	1.87287	TRUE	0.014014	0.0328006	0.00785867	-0.000189277	1.84653e-05	4.23272e-12	6.63974	-0.000124629
ck17-1294	R	BMP8A	ACVR1_ACVR2B	secreted	FALSE	FALSE	FALSE	TRUE	FALSE	0.324	0.56142	0.51406	FALSE	0.316316	0.53595	0.00279004	-0.00124947	6.17491e-05	1.41531e-11	6.63978	0.00554346
ck17-208	NR	WNT3A	FZD9_LRP5	secreted	FALSE	FALSE	FALSE	TRUE	FALSE	0.982	1	-0.978495	FALSE	0.990991	1	-0.00372022	0.00021581	1.61808e-05	3.70689e-12	6.63999	-0.00365672
ck17-12e6	NR	POMC	MC5R	secreted	FALSE	FALSE	FALSE	TRUE	FALSE	0.057	0.183175	1.86991	FALSE	0.032032	0.0967912	0.00778678	0.000451779	1.53871e-05	3.52442e-12	6.64007	-0.00641472
ck17-21	NR	SEMA3D	NRP2_PLXNA4	secreted	FALSE	FALSE	FALSE	TRUE	FALSE	0.975	1	-1.35432	FALSE	0.980981	1	-0.00404942	-0.000501972	6.86104e-06	1.57146e-12	6.64009	0.00394493
ck17-12e6	NR	WNT6	FZD2_LRP6	secreted	FALSE	FALSE	FALSE	TRUE	FALSE	0.16	0.399397	0.954341	FALSE	0.146146	0.349371	0.00346971	-0.000274778	1.53949e-05	3.52442e-12	6.64029	-0.0118162
ck17-1592	R	WNT3A	LRP5	secreted	TRUE	FALSE	FALSE	FALSE	TRUE	0.001	0.00398241	4.14428	TRUE	0.018018	0.0403128	0.0160357	-0.0240442	9.35309e-05	2.14088e-11	6.64036	0.0289352
ck17-12e6	NR	NPVF	NPFFR1	secreted	FALSE	FALSE	FALSE	TRUE	FALSE	0.222	0.508878	0.252602	FALSE	0.237237	0.501167	0.000935263	-5.64237e-05	1.54125e-05	3.52442e-12	6.64079	-0.00229785
ck17-1294	R	WNT2B	LRP5	secreted	FALSE	TRUE	FALSE	FALSE	FALSE	0.012	0.0552303	2.17572	TRUE	0	0	0.017065	-5.27017e-05	6.18986e-05	1.41531e-11	6.64083	0.0234346
ck17-5	R	GDF3	ACVR1B_ACVR2B	secreted	FALSE	FALSE	FALSE	TRUE	FALSE	0.806	1	-0.861094	FALSE	0.83984	1	-0.00391973	0.000504148	2.6394e-05	6.03478e-12	6.64084	0.023394
ck17-25	R	NPS	NPSR1	secreted	FALSE	FALSE	FALSE	TRUE	FALSE	0.766	0.960936	-0.311849	FALSE	0.658659	0.924391	-0.00107089	-6.43644e-05	1.04175e-05	2.38107e-12	6.64099	-0.00111899
ck17-208	NR	CORT	SSTR3	secreted	FALSE	FALSE	FALSE	TRUE	FALSE	0.634	0.948396	-0.532456	FALSE	0.583584	0.921869	-0.00174237	0.000402166	1.62218e-05	3.70689e-12	6.64109	0.0318195
ck17-25	R	PMCH	MCHR1	secreted	FALSE	FALSE	FALSE	TRUE	FALSE	0.763	0.959521	-0.760286	FALSE	0.763764	0.997727	-0.00244999	4.40897e-06	1.04217e-05	2.38107e-12	6.64116	-0.00661665
ck17-1294	R	WNT7A	FZD6_LRP6	secreted	FALSE	FALSE	FALSE	TRUE	FALSE	0.068	0.202888	1.52449	FALSE	0.121121	0.26089	0.00675514	-0.00524477	6.19593e-05	1.41531e-11	6.64125	-0.0204274
ck17-25	R	WNT5B	FZD9	secreted	FALSE	FALSE	FALSE	TRUE	FALSE	0.673	0.908757	-0.42958	FALSE	0.576577	0.847617	-0.000922905	0.000464058	1.04242e-05	2.38107e-12	6.64127	0.0108395
ck17-7	NR	IL13	IL4R_IL13RA2	secreted	FALSE	FALSE	FALSE	TRUE	FALSE	0.851	1	-0.959438	FALSE	0.83984	1	-0.00304997	0.000129396	1.09811e-05	2.5082e-12	6.64129	-0.0056606
ck17-12e6	NR	FGF8	FGFR2	secreted	FALSE	FALSE	FALSE	TRUE	FALSE	0.351	0.681014	0.345956	FALSE	0.493493	0.827109	0.00100445	-0.000354655	1.54334e-05	3.52442e-12	6.64138	0.0246792
ck17-1592	R	WNT7A	FZD1_LRP5	secreted	TRUE	FALSE	FALSE	FALSE	TRUE	0.002	0.00707589	3.11033	TRUE	0.00700701	0.017199	0.0229026	-0.00722425	9.38197e-05	2.14088e-11	6.6417	0.0405657
ck17-208	NR	FGF10	FGFR2	secreted	FALSE	FALSE	FALSE	TRUE	FALSE	0.908	1	-1.321	FALSE	0.900901	1	-0.00535239	-2.80413e-05	1.62453e-05	3.70689e-12	6.64172	0.00480791
ck17-7	NR	POMC	MC4R	secreted	FALSE	FALSE	FALSE	TRUE	FALSE	0.012	0.0600676	2.29533	FALSE	0.021021	0.0696176	0.00761956	8.05876e-06	1.09964e-05	2.5082e-12	6.64189	-0.00326519
ck17-25	R	SLURP2	CHRNA10	secreted	FALSE	FALSE	FALSE	TRUE	FALSE	0.575	0.841026	-0.272799	FALSE	0.534535	0.813628	-0.000868772	1.27246e-05	1.04413e-05	2.38107e-12	6.64198	0.0375799
ck17-12e6	NR	POMC	MC1R	secreted	FALSE	FALSE	FALSE	TRUE	FALSE	0.995	1	-2.50348	FALSE	0.997998	1	-0.011221	-0.00137781	1.54591e-05	3.52442e-12	6.6421	-0.0344087
ck17-7	NR	NGF	NTRK1	secreted	FALSE	FALSE	FALSE	TRUE	FALSE	0.106	0.302833	1.26421	FALSE	0.0560561	0.156974	0.00456976	0.000372222	1.10243e-05	2.5082e-12	6.64299	0.00461413
ck17-7	NR	INHBB	ACVR1C_ACVR2A	secreted	FALSE	FALSE	FALSE	TRUE	FALSE	0.582	0.887737	-0.260125	FALSE	0.621622	0.953684	-0.00119572	-0.000331914	1.10272e-05	2.5082e-12	6.6431	-0.0159033
ck17-21	NR	INHBB	ACVR1C_ACVR2A	secreted	FALSE	FALSE	FALSE	TRUE	FALSE	0.51	0.809175	-0.203035	FALSE	0.514515	0.828069	-0.000404394	0.00012934	6.9105e-06	1.57146e-12	6.64321	-0.0055004
ck17-12e6	NR	INSL3	RXFP3	secreted	FALSE	FALSE	FALSE	TRUE	FALSE	0.458	0.797045	-0.198302	FALSE	0.487487	0.818685	-0.000754154	2.6647e-05	1.55034e-05	3.52442e-12	6.64334	-0.00464622
ck17-5	R	NPPC	NPR2	secreted	FALSE	FALSE	FALSE	TRUE	FALSE	0.094	0.238418	1.37255	FALSE	0.15015	0.297311	0.0041355	-0.00293631	2.65465e-05	6.03478e-12	6.64335	0.046047
ck17-12e6	NR	NMS	NMUR1	secreted	FALSE	FALSE	FALSE	TRUE	FALSE	0.303	0.620625	-0.209415	FALSE	0.32032	0.62239	-0.000979052	-0.000154404	1.55068e-05	3.52442e-12	6.64343	-0.00174173
ck17-1294	R	GDF11	TGFBR1_ACVR2B	secreted	TRUE	FALSE	FALSE	FALSE	TRUE	0.001	0.00806077	3.08644	TRUE	0	0	0.023063	-0.00129497	6.22823e-05	1.41531e-11	6.64351	0.0467058
ck17-1294	R	TNFSF14	TNFRSF14	secreted	FALSE	FALSE	FALSE	TRUE	FALSE	0.234	0.460737	0.758887	FALSE	0.293293	0.50688	0.00412845	-0.00186068	6.22837e-05	1.41531e-11	6.64352	0.00919306
ck17-208	NR	PENK	OPRL1	secreted	FALSE	FALSE	FALSE	TRUE	FALSE	0.832	1	-0.932406	FALSE	0.830831	1	-0.00379173	-2.54811e-05	1.63157e-05	3.70689e-12	6.6436	-0.0048602
ck17-12e6	NR	BMP8A	BMPR1A_ACVR2B	secreted	FALSE	FALSE	FALSE	TRUE	FALSE	0.149	0.377634	1.03002	FALSE	0.156156	0.366484	0.00348963	-0.000567913	1.5518e-05	3.52442e-12	6.64375	-0.00449091
ck17-5	R	WNT10B	FZD7_LRP6	secreted	TRUE	FALSE	FALSE	FALSE	TRUE	0.008	0.0301622	2.53149	TRUE	0.004004	0.0112471	0.0135335	0.000480126	2.65887e-05	6.03478e-12	6.64404	0.0263509
ck17-7	NR	WNT8A	FZD9_LRP6	secreted	FALSE	FALSE	FALSE	TRUE	FALSE	0.566	0.876117	-0.26402	FALSE	0.530531	0.866517	-0.000762088	0.000115934	1.10595e-05	2.5082e-12	6.64437	-0.00562833
ck17-25	R	CCL27	CCR10	secreted	FALSE	FALSE	FALSE	TRUE	FALSE	0.657	0.899327	-0.461649	FALSE	0.58959	0.860212	-0.00164344	-0.000147258	1.05038e-05	2.38107e-12	6.64457	0.00793233
ck17-5	R	WNT6	FZD8_LRP6	secreted	FALSE	FALSE	FALSE	TRUE	FALSE	0.132	0.3069	1.1613	FALSE	0.0640641	0.144829	0.0065097	0.000515606	2.66414e-05	6.03478e-12	6.6449	0.00505357
ck17-21	NR	GHRH	GHSR	secreted	FALSE	FALSE	FALSE	TRUE	FALSE	0.739	0.95295	-0.355055	FALSE	0.843844	1	-0.0011512	-0.000215956	6.93845e-06	1.57146e-12	6.64496	-0.00111491
ck17-1294	R	IL13	IL4R_IL13RA1	secreted	FALSE	FALSE	FALSE	TRUE	FALSE	0.117	0.292801	1.12898	FALSE	0.0780781	0.1844	0.0100791	0.00115267	6.25148e-05	1.41531e-11	6.64513	0.0327699
ck17-21	NR	INHBC	ACVR1C_ACVR2A	secreted	FALSE	FALSE	FALSE	TRUE	FALSE	0.269	0.554332	0.214703	FALSE	0.259259	0.522415	0.000279215	-0.000286556	6.94394e-06	1.57146e-12	6.6453	-0.00233652
ck17-7	NR	PENK	OPRK1	secreted	FALSE	FALSE	FALSE	TRUE	FALSE	0.262	0.545808	0.611612	FALSE	0.394394	0.705117	0.0012957	-0.00074079	1.1087e-05	2.5082e-12	6.64545	0.0019241
ck17-1294	R	WNT5A	FZD9	secreted	FALSE	FALSE	FALSE	TRUE	FALSE	0.252	0.484411	0.711797	FALSE	0.123123	0.264427	0.00546356	-0.00016736	6.25816e-05	1.41531e-11	6.6456	0.0525799
ck17-7	NR	PTH	PTH2R	secreted	FALSE	FALSE	FALSE	TRUE	FALSE	0.135	0.35435	1.16142	FALSE	0.1001	0.250949	0.00412868	0.000258502	1.11041e-05	2.5082e-12	6.64612	-0.000996404
ck17-208	NR	SLURP1	CHRNB1	secreted	FALSE	FALSE	FALSE	TRUE	FALSE	0.751	1	-0.877756	FALSE	0.772773	1	-0.00394909	-0.000393046	1.6413e-05	3.70689e-12	6.64618	-0.0053543
ck17-21	NR	IL19	IL20RA_IL20RB	secreted	FALSE	FALSE	FALSE	TRUE	FALSE	0.669	0.926334	-0.569325	FALSE	0.683684	0.979179	-0.00171816	-0.000215449	6.96672e-06	1.57146e-12	6.64673	-0.00352651
ck17-19	NR	TNFSF4	TNFRSF4	secreted	FALSE	TRUE	FALSE	FALSE	FALSE	0.02	0.0630126	2.23737	TRUE	0.00800801	0.0197845	0.0100527	0.000357779	1.87765e-05	4.23272e-12	6.647	0.069489
ck17-12e6	NR	WNT7A	FZD8_LRP5	secreted	FALSE	TRUE	FALSE	FALSE	FALSE	0.021	0.0800806	2.30965	TRUE	0	0	0.00936063	0.000225067	1.5645e-05	3.52442e-12	6.64729	0.000434753
ck17-7	NR	INHBE	ACVR1C_ACVR2B	secreted	FALSE	FALSE	FALSE	TRUE	FALSE	0.427	0.750523	-0.0427524	FALSE	0.342342	0.642787	-5.34501e-05	8.92367e-05	1.1139e-05	2.5082e-12	6.64748	0.0169617
ck17-12e6	NR	SLURP1	CHRNE	secreted	FALSE	FALSE	FALSE	TRUE	FALSE	0.474	0.811241	-0.0382584	FALSE	0.534535	0.860508	-0.000794974	-0.000643613	1.56522e-05	3.52442e-12	6.64749	-0.0142532
ck17-208	NR	CCL4	ACKR2	secreted	FALSE	FALSE	FALSE	TRUE	FALSE	0.089	0.261437	1.37953	FALSE	0.0950951	0.239784	0.00610699	0.000508372	1.64701e-05	3.70689e-12	6.64769	0.0649956
ck17-5	R	TSLP	IL7R_CRLF2	secreted	FALSE	FALSE	FALSE	TRUE	FALSE	0.35	0.618691	0.411298	FALSE	0.646647	0.925893	-0.000792609	-0.00292257	2.68182e-05	6.03478e-12	6.64777	0.0063684
ck17-12e6	NR	SLURP1	CHRNB3	secreted	FALSE	FALSE	FALSE	TRUE	FALSE	0.106	0.292871	1.22534	FALSE	0.151151	0.358769	0.0049409	8.89508e-05	1.56792e-05	3.52442e-12	6.64824	-0.00709852
ck17-25	R	NGF	NTRK1	secreted	FALSE	FALSE	FALSE	TRUE	FALSE	0.237	0.525983	0.719483	FALSE	0.217217	0.44655	0.00241323	7.14525e-05	1.05937e-05	2.38107e-12	6.64828	-0.0103797
ck17-12e6	NR	WNT9A	FZD8_LRP5	secreted	FALSE	FALSE	FALSE	TRUE	FALSE	0.601	0.915726	-0.301996	FALSE	0.641642	0.962462	-0.00147793	-0.000282035	1.56813e-05	3.52442e-12	6.6483	-0.0114406
ck17-1294	R	TNFSF9	TNFRSF9	secreted	FALSE	TRUE	FALSE	FALSE	FALSE	0.025	0.0993869	1.91387	TRUE	0.00700701	0.0219473	0.014885	-0.000303433	6.29795e-05	1.41531e-11	6.64835	0.0217287
ck17-1294	R	WNT6	FZD1_LRP6	secreted	FALSE	FALSE	FALSE	TRUE	FALSE	0.368	0.609435	0.308466	FALSE	0.328328	0.551216	0.00328609	0.000838019	6.29843e-05	1.41531e-11	6.64838	0.0101866
ck17-208	NR	WNT3	FZD8_LRP6	secreted	FALSE	FALSE	FALSE	TRUE	FALSE	0.095	0.275727	1.32686	FALSE	0.0790791	0.209495	0.00539195	2.70165e-06	1.64972e-05	3.70689e-12	6.6484	-0.00327764
ck17-1592	R	ANGPTL2	TLR4	secreted	TRUE	FALSE	FALSE	FALSE	TRUE	0.012	0.0309772	2.5681	TRUE	0.016016	0.0362923	0.0164399	-0.00862949	9.52938e-05	2.14088e-11	6.64847	-0.00890291
ck17-7	NR	WNT9B	FZD8_LRP5	secreted	FALSE	FALSE	FALSE	TRUE	FALSE	0.409	0.728249	0.118911	FALSE	0.385385	0.695942	0.000550421	0.00015291	1.11753e-05	2.5082e-12	6.6489	-0.00753427
ck17-7	NR	UCN	CRHR1	secreted	FALSE	FALSE	FALSE	TRUE	FALSE	0.537	0.850489	-0.151983	FALSE	0.542543	0.874205	-0.000380257	0.000127866	1.11775e-05	2.5082e-12	6.64898	0.0043639
ck17-5	R	WNT6	FZD4_LRP5	secreted	FALSE	FALSE	FALSE	TRUE	FALSE	0.051	0.147197	1.64049	FALSE	0.029029	0.0707321	0.00896582	0.000457827	2.68971e-05	6.03478e-12	6.64904	0.111897
ck17-1592	R	CCL4	ACKR2	secreted	FALSE	FALSE	FALSE	TRUE	FALSE	0.075	0.135239	1.65782	FALSE	0.034034	0.0705022	0.0160265	-0.000169698	9.54438e-05	2.14088e-11	6.64916	-0.0104153
ck17-1294	R	WNT2B	FZD3_LRP5	secreted	FALSE	TRUE	FALSE	FALSE	FALSE	0.03	0.112231	1.85681	TRUE	0.00700701	0.0219473	0.0145352	-0.000220385	6.31508e-05	1.41531e-11	6.64953	0.0351767
ck17-5	R	DHH	PTCH1_SMO	secreted	FALSE	FALSE	FALSE	TRUE	FALSE	0.205	0.42419	0.77382	FALSE	0.211211	0.395086	0.00404308	2.7525e-05	2.69285e-05	6.03478e-12	6.64955	0.018482
ck17-12e6	NR	GDF5	BMPR1A_ACVR2A	secreted	FALSE	FALSE	FALSE	TRUE	FALSE	0.933	1	-1.44841	FALSE	0.953954	1	-0.00576594	-2.16898e-05	1.57284e-05	3.52442e-12	6.6496	0.0333651
ck17-12e6	NR	GDF5	BMPR1A_ACVR2B	secreted	FALSE	FALSE	FALSE	TRUE	FALSE	0.866	1	-1.11321	FALSE	0.835836	1	-0.00454633	-0.000129068	1.57455e-05	3.52442e-12	6.65007	-0.0127441
ck17-25	R	WNT8B	FZD9_LRP6	secreted	FALSE	FALSE	FALSE	TRUE	FALSE	0.38	0.681775	0.103983	FALSE	0.378378	0.654447	0.00030811	-3.10806e-05	1.06404e-05	2.38107e-12	6.65019	-0.00330014
ck17-5	R	WNT6	FZD6_LRP5	secreted	FALSE	FALSE	FALSE	TRUE	FALSE	0.429	0.693861	0.192569	FALSE	0.38038	0.629993	0.000778302	-0.000221853	2.6975e-05	6.03478e-12	6.6503	0.0248497
ck17-1592	R	WNT2	FZD6_LRP6	secreted	FALSE	FALSE	FALSE	TRUE	FALSE	0.071	0.129798	1.57349	FALSE	0.0710711	0.131954	0.0159724	0.00057881	9.57086e-05	2.14088e-11	6.65036	0.00904141
ck17-12e6	NR	VEGFD	FLT4	secreted	FALSE	FALSE	FALSE	TRUE	FALSE	0.187	0.44788	0.900805	FALSE	0.126126	0.308124	0.00375751	0.000181498	1.57593e-05	3.52442e-12	6.65045	0.0400991
ck17-12e6	NR	CORT	SSTR2	secreted	FALSE	FALSE	FALSE	TRUE	FALSE	0.505	0.838268	-0.10503	FALSE	0.562563	0.890191	-0.000394113	2.2866e-05	1.57615e-05	3.52442e-12	6.65051	-0.0110707
ck17-21	NR	WNT10B	FZD3_LRP6	secreted	FALSE	FALSE	FALSE	TRUE	FALSE	0.842	0.996923	-0.943963	FALSE	0.762763	1	-0.00262628	-0.000123663	7.02874e-06	1.57146e-12	6.65057	-0.00476065
ck17-7	NR	ENHO	GPR19	secreted	FALSE	FALSE	FALSE	TRUE	FALSE	0.023	0.0996854	2.01205	FALSE	0.0640641	0.175297	0.00545889	-0.00128084	1.12204e-05	2.5082e-12	6.65065	-0.00394511
ck17-12e6	NR	FSHB	FSHR	secreted	FALSE	FALSE	FALSE	TRUE	FALSE	0.117	0.311812	0.306246	FALSE	0.0850851	0.221115	0.00129754	8.08964e-05	1.57828e-05	3.52442e-12	6.6511	0.0298545
ck17-5	R	BMP5	ACVR1_BMPR2	secreted	FALSE	FALSE	FALSE	TRUE	FALSE	0.362	0.627317	0.361249	FALSE	0.384384	0.63476	0.00203674	0.000158697	2.7027e-05	6.03478e-12	6.65114	-0.00093319
ck17-25	R	CRH	CRHR2	secreted	FALSE	FALSE	FALSE	TRUE	FALSE	0.503	0.777502	-0.590959	FALSE	0.638639	0.906153	-0.00190582	2.41427e-05	1.06655e-05	2.38107e-12	6.65121	-0.00185736
ck17-5	R	IL17A_IL17F	IL17RA_IL17RC	secreted	FALSE	FALSE	FALSE	TRUE	FALSE	0.413	0.675818	0.406408	FALSE	0.35035	0.588909	0.00338996	0.00127622	2.70506e-05	6.03478e-12	6.65152	-0.0247402
ck17-25	R	INHBA_INHBB	ACVR1C_ACVR2B	secreted	FALSE	FALSE	FALSE	TRUE	FALSE	0.34	0.64399	0.420936	FALSE	0.389389	0.660213	0.00127687	-9.84236e-05	1.06748e-05	2.38107e-12	6.65159	0.00475639
ck17-7	NR	WNT7A	FZD9_LRP6	secreted	FALSE	FALSE	FALSE	TRUE	FALSE	0.199	0.458061	0.853971	FALSE	0.168168	0.375918	0.00287793	1.42869e-05	1.12448e-05	2.5082e-12	6.65159	-0.00654752
ck17-7	NR	IAPP	CALCR	secreted	FALSE	FALSE	FALSE	TRUE	FALSE	0.258	0.541282	0.524078	FALSE	0.233233	0.477915	0.00175568	-2.42546e-06	1.12538e-05	2.5082e-12	6.65194	-0.0038787
ck17-7	NR	GHRH	VIPR2	secreted	FALSE	FALSE	FALSE	TRUE	FALSE	0.201	0.461469	0.817938	FALSE	0.166166	0.373302	0.00312137	0.000376741	1.12597e-05	2.5082e-12	6.65217	-0.00485257
ck17-12e6	NR	POMC	OPRD1	secreted	FALSE	FALSE	FALSE	TRUE	FALSE	0.246	0.543565	0.539844	FALSE	0.188188	0.422097	0.00264816	0.000500397	1.58283e-05	3.52442e-12	6.65235	-0.00457957
ck17-12e6	NR	TNFSF11	TNFRSF11B	secreted	FALSE	FALSE	FALSE	TRUE	FALSE	0.019	0.0741627	2.22299	FALSE	0.018018	0.0577891	0.00893471	8.95642e-05	1.58319e-05	3.52442e-12	6.65245	0.0310738
ck17-12e6	NR	BMP8A	BMPR1A_ACVR2A	secreted	FALSE	FALSE	FALSE	TRUE	FALSE	0.328	0.650887	0.4219	FALSE	0.431431	0.754102	0.000949441	-0.000729462	1.58355e-05	3.52442e-12	6.65255	-0.00140283
ck17-19	NR	GDF6	BMPR1A_ACVR2B	secreted	FALSE	FALSE	FALSE	TRUE	FALSE	0.679	0.840242	-0.51778	FALSE	0.655656	0.840128	-0.00234144	-8.3362e-05	1.90189e-05	4.23272e-12	6.65257	-0.000408841
ck17-21	NR	WNT4	FZD8_LRP6	secreted	FALSE	FALSE	FALSE	TRUE	FALSE	0.456	0.756069	0.0711741	FALSE	0.535536	0.846272	0.000166741	-2.25034e-05	7.06974e-06	1.57146e-12	6.6531	-0.0114928
ck17-7	NR	WNT9B	FZD9_LRP6	secreted	FALSE	FALSE	FALSE	TRUE	FALSE	0.49	0.81682	-0.0851598	FALSE	0.463463	0.790045	2.45256e-05	0.000310613	1.12857e-05	2.5082e-12	6.65317	-0.00759158
ck17-12e6	NR	WNT3A	FZD5_LRP6	secreted	FALSE	FALSE	FALSE	TRUE	FALSE	0.224	0.512752	0.683057	FALSE	0.264264	0.540496	0.00285306	0.000132299	1.5866e-05	3.52442e-12	6.65338	-0.00630106
ck17-7	NR	WNT8A	FZD8_LRP6	secreted	FALSE	FALSE	FALSE	TRUE	FALSE	0.057	0.198996	1.86904	FALSE	0.0660661	0.179952	0.00608911	-0.000193255	1.12982e-05	2.5082e-12	6.65365	-0.00530772
ck17-19	NR	GDF6	BMPR1A_ACVR2A	secreted	FALSE	FALSE	FALSE	TRUE	FALSE	0.962	1	-1.56864	FALSE	0.958959	1	-0.0068536	-4.00298e-06	1.90671e-05	4.23272e-12	6.65366	-0.017195
[truncated: 7,506 more rows]

## Sheet: Sample summary
sample	response_group	n_pairs	n_concordant	n_sdm_only	n_soaar_only	n_neither	n_soaar_sig	n_sdm_sig	median_I_concordant	median_I_sdm_only
ck17-1294	R	840	139	114	1	586	140	253	0.043261	0.019256
ck17-1592	R	923	308	88	80	447	388	396	0.042866	0.023143
ck17-25	R	873	76	150	0	647	76	226	0.02695	0.014361
ck17-27	R	1063	254	99	3	707	257	353	0.02573	0.014171
ck17-5	R	997	212	120	2	663	214	332	0.049155	0.021413
ck17-12e6	NR	985	187	66	1	731	188	253	0.038068	0.014844
ck17-19	NR	845	235	144	0	466	235	379	0.034232	0.016028
ck17-208	NR	823	167	76	0	580	167	243	0.053135	0.015536
ck17-21	NR	1055	140	109	1	805	141	249	0.028823	0.012036
ck17-7	NR	1101	172	96	5	828	177	268	0.03723	0.013422
